# Supplementary material for: Insights into Ni3TeO6 calcination via in situ synchrotron X-ray diffraction
Source: Phys Chem Chem Phys. 2024 Nov 1;26(46):28913–21. doi: 10.1039/d4cp03765k (PMC11563211; doi:10.1039/d4cp03765k)
Supplement: CP-026-D4CP03765K-s002 [file CP-026-D4CP03765K-s002.zip › Raw SXRD and spectroscopy data-NTO.xlsx]

## Sheet: XPS NTO-hydro
Survey		Ni 2p		Te 3d		O 1s
B.E.	Intensity	B.E.	Intensity	B.E.	Intensity	B.E.	Intensity
eV	a.u.	eV	a.u.	eV	a.u.	eV	a.u.
1350	827563	900	38082.5	598	14222.1	545	5838.4
1349	819895	899.9	38010	597.9	14002.1	544.9	5984.03
1348	817683	899.8	37882.1	597.8	13987.9	544.8	6059.2
1347	813651	899.7	37919.2	597.7	14122.7	544.7	6005.19
1346	805073	899.6	38150.5	597.6	14220.9	544.6	6004.53
1345	805185	899.5	37937.5	597.5	14181.2	544.5	5946.54
1344	799817	899.4	38258.8	597.4	14053	544.4	6009.06
1343	799358	899.3	38392.4	597.3	14107.8	544.3	5854.65
1342	800579	899.2	38162	597.2	14099.5	544.2	5950.74
1341	791260	899.1	37974.7	597.1	14141.8	544.1	5898.24
1340	785013	899	38165.6	597	13929.1	544	5758.92
1339	789962	898.9	38183.2	596.9	13855.6	543.9	5813.76
1338	785689	898.8	38208.8	596.8	13751.1	543.8	5679.08
1337	778750	898.7	38035	596.7	13897.3	543.7	5743.34
1336	777852	898.6	38138.4	596.6	13854.8	543.6	5736.74
1335	778579	898.5	37990.7	596.5	13878.1	543.5	5759.66
1334	768945	898.4	38065.8	596.4	13837.5	543.4	5699.18
1333	767034	898.3	37971.7	596.3	13778.6	543.3	5665.86
1332	762685	898.2	38042.6	596.2	13768.7	543.2	5449.24
1331	758546	898.1	38044.2	596.1	13629	543.1	5614.21
1330	756903	898	38073.1	596	13569.5	543	5551.14
1329	756134	897.9	38027.9	595.9	13687.9	542.9	5594.01
1328	751945	897.8	38005.1	595.8	13768.4	542.8	5605.07
1327	750585	897.7	37970.7	595.7	13442	542.7	5287.49
1326	749258	897.6	37935.2	595.6	13715.7	542.6	5348.95
1325	749184	897.5	37876.9	595.5	13625.9	542.5	5485.98
1324	745343	897.4	38071.1	595.4	13588.6	542.4	5283.26
1323	742883	897.3	38119.7	595.3	13406.2	542.3	5328.77
1322	739248	897.2	37915	595.2	13606.1	542.2	5378.7
1321	739848	897.1	38104.2	595.1	13579.7	542.1	5344.44
1320	737200	897	37870.2	595	13596.7	542	5174.68
1319	733775	896.9	37988.6	594.9	13641.5	541.9	5309.98
1318	729830	896.8	37931.8	594.8	13753.2	541.8	5181.99
1317	728646	896.7	37969.9	594.7	13858.3	541.7	5331.62
1316	727456	896.6	38036.6	594.6	13703.1	541.6	5273.66
1315	730899	896.5	37939.8	594.5	13798.8	541.5	5060.66
1314	731156	896.4	37812.6	594.4	14043.1	541.4	5133.03
1313	730571	896.3	38144.9	594.3	14398.4	541.3	5105.3
1312	726619	896.2	37869.2	594.2	14504.4	541.2	5112.89
1311	725640	896.1	38019.9	594.1	14740.5	541.1	5185.67
1310	719301	896	38113.2	594	14953.1	541	5048.53
1309	715604	895.9	37853.6	593.9	15300.9	540.9	5041.26
1308	714580	895.8	37797.8	593.8	15801.6	540.8	5011.14
1307	715762	895.7	37821.3	593.7	16327.8	540.7	4935.81
1306	712877	895.6	37800.6	593.6	16856.2	540.6	5152.2
1305	710778	895.5	37926.4	593.5	17432.4	540.5	5056.44
1304	708292	895.4	37974.2	593.4	17827.2	540.4	4973.72
1303	708977	895.3	37879.8	593.3	18737.6	540.3	4918.95
1302	702345	895.2	37914.2	593.2	19307.8	540.2	5091.67
1301	701971	895.1	37928.1	593.1	19998.1	540.1	5242.3
1300	702005	895	37825	593	20738	540	5204.3
1299	698402	894.9	37753.4	592.9	20740.5	539.9	5296.25
1298	698622	894.8	37758.8	592.8	21093	539.8	5356.35
1297	697166	894.7	37936.7	592.7	21481.6	539.7	5336.65
1296	695497	894.6	37670.2	592.6	21660.1	539.6	5526.79
1295	692519	894.5	37723.3	592.5	21790.9	539.5	5591.89
1294	694579	894.4	37682.6	592.4	21743.6	539.4	5745.88
1293	690599	894.3	37520.7	592.3	21812.9	539.3	5848.52
1292	691161	894.2	37780.6	592.2	21794.5	539.2	5976.7
1291	692612	894.1	37520.8	592.1	21637.2	539.1	6207.86
1290	690366	894	37569.3	592	21685.6	539	6385.09
1289	690853	893.9	37740.6	591.9	21439.2	538.9	6616.15
1288	690901	893.8	37646.7	591.8	21273	538.8	6752.51
1287	688183	893.7	37563.2	591.7	21052.8	538.7	6954.13
1286	690006	893.6	37612.9	591.6	20927.4	538.6	7168.6
1285	690982	893.5	37718.1	591.5	21065.3	538.5	7341.6
1284	688522	893.4	37658.7	591.4	20943.6	538.4	7667.35
1283	687999	893.3	37526.8	591.3	20907.1	538.3	7823.33
1282	685326	893.2	37561.3	591.2	20525.9	538.2	8039.51
1281	682507	893.1	37603.6	591.1	20772.3	538.1	8399.88
1280	685112	893	37362.6	591	20570.4	538	8581
1279	685517	892.9	37592	590.9	20736.8	537.9	8965.56
1278	682912	892.8	37398.6	590.8	20713.2	537.8	9253.57
1277	685183	892.7	37434.6	590.7	20663.8	537.7	9689.47
1276	685852	892.6	37511	590.6	20439.5	537.6	9990.7
1275	683652	892.5	37282.4	590.5	20691.7	537.5	10191.4
1274	681363	892.4	37552.2	590.4	20598.2	537.4	10580.3
1273	680742	892.3	37464.6	590.3	20625.9	537.3	10885.2
1272	677256	892.2	37467.9	590.2	20358.9	537.2	11382.5
1271	681950	892.1	37445.1	590.1	20834.1	537.1	11908
1270	683825	892	37316.9	590	20948.2	537	12689.1
1269	684092	891.9	37352.1	589.9	21089.5	536.9	13030.8
1268	675025	891.8	37553.8	589.8	21292.7	536.8	13419.1
1267	676912	891.7	37262.4	589.7	21612.3	536.7	13749.1
1266	676310	891.6	37430.3	589.6	21824.1	536.6	14012
1265	677777	891.5	37580.3	589.5	22344.8	536.5	14528.2
1264	674651	891.4	37449.6	589.4	22817.3	536.4	14709.8
1263	675450	891.3	37404.3	589.3	23152.5	536.3	15269.4
1262	674188	891.2	37380.6	589.2	23554.6	536.2	15416.4
1261	674374	891.1	37439.8	589.1	24045.8	536.1	15549.2
1260	671378	891	37368.4	589	24682.7	536	15498
1259	670896	890.9	37498.2	588.9	25589.1	535.9	15699.7
1258	671760	890.8	37451.9	588.8	26157.5	535.8	15576.7
1257	674173	890.7	37464.7	588.7	26907.7	535.7	15337.5
1256	672264	890.6	37597.9	588.6	27617	535.6	15664.3
1255	669690	890.5	37470.1	588.5	28375.3	535.5	15470.3
1254	671918	890.4	37471.5	588.4	29262	535.4	15337.5
1253	666772	890.3	37488.2	588.3	30270.5	535.3	15417.5
1252	665701	890.2	37404.3	588.2	31138	535.2	15354.4
1251	668503	890.1	37533.6	588.1	31818.1	535.1	15464.9
1250	673040	890	37403.7	588	32540.2	535	15525.5
1249	676495	889.9	37453.5	587.9	33432.4	534.9	15352.6
1248	671005	889.8	37603.9	587.8	33881.4	534.8	15721.3
1247	668442	889.7	37629.2	587.7	34074	534.7	15990.1
1246	670952	889.6	37335.2	587.6	34301.2	534.6	15767
1245	673473	889.5	37392.6	587.5	33480.1	534.5	15951.6
1244	668860	889.4	37386	587.4	32747.6	534.4	16322.8
1243	670554	889.3	37544.2	587.3	31811.8	534.3	16324.7
1242	669878	889.2	37420.3	587.2	30158.2	534.2	16788.2
1241	672105	889.1	37711.8	587.1	28639.5	534.1	17243.3
1240	672561	889	37555	587	26189.4	534	17200.4
1239	670446	888.9	37708.5	586.9	24119.6	533.9	17722
1238	668580	888.8	37639.1	586.8	22034.2	533.8	17939.9
1237	670087	888.7	37556.3	586.7	20211.6	533.7	18261.1
1236	670127	888.6	37748.2	586.6	18364.4	533.6	18537.5
1235	667476	888.5	37839.7	586.5	16661.8	533.5	18681.9
1234	668351	888.4	37860.5	586.4	15241.3	533.4	19057.6
1233	669002	888.3	37779.6	586.3	14381.7	533.3	19273.2
1232	668240	888.2	37595	586.2	13465.2	533.2	19196.4
1231	668973	888.1	37964	586.1	12457.5	533.1	19468.3
1230	672196	888	38080.3	586	12122.4	533	20052.8
1229	671901	887.9	37919.6	585.9	12000.1	532.9	20063.7
1228	667040	887.8	37837.2	585.8	11630.9	532.8	20464.9
1227	665215	887.7	37978.9	585.7	11371.5	532.7	20289.5
1226	665159	887.6	37971.1	585.6	11127	532.6	20663.2
1225	664434	887.5	38044.6	585.5	11037.4	532.5	20852
1224	666751	887.4	38332.8	585.4	10993	532.4	20764.8
1223	666379	887.3	38206.7	585.3	10894.8	532.3	21106.8
1222	662193	887.2	38278.2	585.2	10804.3	532.2	21018.4
1221	663319	887.1	38464.7	585.1	10789.8	532.1	21498.1
1220	668877	887	38357.1	585	10459.6	532	21561.6
1219	667106	886.9	38443.4	584.9	10679.2	531.9	21575.6
1218	663448	886.8	38603.5	584.8	10492.5	531.8	21746.6
1217	664154	886.7	38685.1	584.7	10474.2	531.7	21907.6
1216	659068	886.6	38763.8	584.6	10525.7	531.6	22275.8
1215	663000	886.5	38873.6	584.5	10580.3	531.5	22162.2
1214	667031	886.4	38762.2	584.4	10665.1	531.4	21972.4
1213	665543	886.3	38908.6	584.3	10615.4	531.3	21732.1
1212	663506	886.2	39060.5	584.2	10925.5	531.2	21451.9
1211	666891	886.1	39064.8	584.1	11135.6	531.1	21199.4
1210	666535	886	39213.7	584	11371	531	20514.1
1209	665629	885.9	39262.2	583.9	11656.5	530.9	19239
1208	668448	885.8	39451	583.8	11915.6	530.8	18225.5
1207	668184	885.7	39543.7	583.7	12363.8	530.7	16909.4
1206	664755	885.6	39485.6	583.6	12928.9	530.6	15209.7
1205	665091	885.5	39483	583.5	13649	530.5	13774.1
1204	666596	885.4	39966.9	583.4	14381.2	530.4	12257.7
1203	664970	885.3	39777.7	583.3	15463.3	530.3	10378.9
1202	666746	885.2	39998.3	583.2	15798.7	530.2	9027.57
1201	671765	885.1	39865.6	583.1	16827	530.1	7730.62
1200	670335	885	40223.3	583	17992.6	530	6887.99
1199	666791	884.9	40328.7	582.9	18798.1	529.9	5898.06
1198	666786	884.8	40256.7	582.8	19752.5	529.8	5314.75
1197	668048	884.7	40468.9	582.7	20588.1	529.7	4789.92
1196	671890	884.6	40416.6	582.6	21452.3	529.6	4437.87
1195	671725	884.5	40496.7	582.5	22060.1	529.5	4141.56
1194	667536	884.4	40825.6	582.4	22666.7	529.4	3872.73
1193	671194	884.3	40882.8	582.3	23438	529.3	3809.14
1192	669813	884.2	41240.8	582.2	23446	529.2	3797.94
1191	671203	884.1	40997.6	582.1	23426.7	529.1	3573.77
1190	672856	884	41028.8	582	23484.2	529	3412.81
1189	669012	883.9	41380.1	581.9	23417	528.9	3616.38
1188	673117	883.8	41515.7	581.8	23218.2	528.8	3552.73
1187	672902	883.7	41812.9	581.7	22989.9	528.7	3447.46
1186	672646	883.6	41642.1	581.6	22790.3	528.6	3467.35
1185	677142	883.5	41688	581.5	23033.2	528.5	3442.58
1184	671250	883.4	41997.1	581.4	22581.1	528.4	3446.62
1183	674941	883.3	42335.8	581.3	22516.5	528.3	3261.13
1182	676047	883.2	42321.2	581.2	22620.3	528.2	3373.25
1181	678880	883.1	42663.5	581.1	22533.4	528.1	3391.09
1180	680041	883	42515.8	581	22232.1	528	3335.21
1179	675487	882.9	42631.3	580.9	22253	527.9	3278.24
1178	670475	882.8	42643.1	580.8	22410.9	527.8	3186.74
1177	675543	882.7	42878.3	580.7	22332.8	527.7	3260.7
1176	673453	882.6	43079.3	580.6	21857.6	527.6	3411.34
1175	674887	882.5	43227.5	580.5	21903.4	527.5	3277.66
1174	676302	882.4	43355.7	580.4	22230.9	527.4	3155.17
1173	675846	882.3	43457.4	580.3	21900.8	527.3	3220.11
1172	679479	882.2	43591.6	580.2	22000.2	527.2	3195.17
1171	678527	882.1	43516	580.1	22199.7	527.1	3204.03
1170	678216	882	43738.4	580	22629.9	527	3214.75
1169	678159	881.9	43876.3	579.9	22315.3	526.9	3255.28
1168	678383	881.8	43737.3	579.8	22717.8	526.8	3190.92
1167	677546	881.7	43980.5	579.7	22989.1	526.7	3322.74
1166	679619	881.6	44018.5	579.6	23136.2	526.6	3162.55
1165	678974	881.5	44062.4	579.5	23332.6	526.5	3128.76
1164	679984	881.4	44258.7	579.4	23821.5	526.4	3166.68
1163	679999	881.3	44321.5	579.3	24248.6	526.3	3103.21
1162	682580	881.2	44101.7	579.2	24911.5	526.2	3201.2
1161	680943	881.1	44342.1	579.1	25315.6	526.1	3140.11
1160	682700	881	44555	579	26023.1	526	3243.69
1159	682293	880.9	44499.1	578.9	26973.1	525.9	3147.09
1158	682903	880.8	44453	578.8	27298.9	525.8	3166.76
1157	684056	880.7	44619.4	578.7	28217.3	525.7	3131.68
1156	681540	880.6	44783.8	578.6	28797.5	525.6	3122.06
1155	683407	880.5	44671.5	578.5	29837.5	525.5	3177.75
1154	687820	880.4	44510.5	578.4	30784.2	525.4	3251.89
1153	687290	880.3	44707.6	578.3	31665.3	525.3	3143.04
1152	689862	880.2	44820	578.2	33008.5	525.2	3169.02
1151	692306	880.1	44864.3	578.1	33928.5	525.1	2968.16
1150	693161	880	44638.5	578	35363.4	525	3016.71
1149	694679	879.9	44702.8	577.9	36439.8
1148	695843	879.8	44643.7	577.8	37583.7
1147	694873	879.7	44603.6	577.7	39102.7
1146	693384	879.6	44469.9	577.6	40271.1
1145	692135	879.5	44624.6	577.5	41013.4
1144	693638	879.4	44325.7	577.4	41916
1143	691707	879.3	44314.1	577.3	42115.7
1142	690343	879.2	44218.2	577.2	41804.5
1141	690389	879.1	44221.2	577.1	41106.2
1140	691989	879	43921.5	577	40214.7
1139	690906	878.9	44218.7	576.9	38467.2
1138	687449	878.8	43782.2	576.8	36368.7
1137	689061	878.7	43816.7	576.7	33925.8
1136	686456	878.6	43780	576.6	30608.3
1135	689427	878.5	43600.7	576.5	27569.2
1134	684775	878.4	43292	576.4	24505.2
1133	688400	878.3	43425	576.3	21737
1132	686763	878.2	43416.1	576.2	19269.7
1131	683164	878.1	43337.3	576.1	17133.8
1130	685799	878	43310.5	576	15321.7
1129	684702	877.9	43276.1	575.9	14015
1128	685506	877.8	43454.4	575.8	12834
1127	684347	877.7	43503	575.7	11961.5
1126	686158	877.6	43304.2	575.6	11349.1
1125	689990	877.5	43494.6	575.5	10692.3
1124	689890	877.4	43320	575.4	10192
1123	689212	877.3	43461.1	575.3	10035.6
1122	688641	877.2	43511.7	575.2	9693.73
1121	689684	877.1	43606.6	575.1	9481.35
1120	694035	877	43782.7	575	9373.48
1119	693661	876.9	43893.4	574.9	9394.9
1118	693544	876.8	43818.1	574.8	9255.37
1117	696576	876.7	44062.8	574.7	8995.96
1116	696340	876.6	44160.5	574.6	8870.75
1115	697961	876.5	44574.2	574.5	8745.6
1114	695800	876.4	44585.7	574.4	8844.33
1113	698781	876.3	44673.2	574.3	8647.45
1112	697613	876.2	45017.8	574.2	8611.14
1111	699867	876.1	44974.5	574.1	8615.8
1110	700055	876	45342.9	574	8528.01
1109	699299	875.9	45482	573.9	8456.47
1108	700798	875.8	45738	573.8	8469.35
1107	702935	875.7	45903.1	573.7	8354.34
1106	701710	875.6	45988.5	573.6	8423.01
1105	698708	875.5	46240.9	573.5	8381.9
1104	697657	875.4	46346.4	573.4	8358.48
1103	702070	875.3	46571.4	573.3	8157.66
1102	702691	875.2	46672.2	573.2	8210.71
1101	702288	875.1	46977.5	573.1	8160.5
1100	700917	875	47002.7	573	8259.82
1099	701593	874.9	47043.9	572.9	8046.67
1098	702982	874.8	47101.6	572.8	8266.99
1097	705110	874.7	47462.2	572.7	8055.11
1096	704531	874.6	47454.9	572.6	8066.47
1095	703929	874.5	47375.5	572.5	8135.57
1094	705472	874.4	47271	572.4	8066.9
1093	705815	874.3	47137.4	572.3	8014.32
1092	706839	874.2	46950.2	572.2	7971.83
1091	706742	874.1	47034.4	572.1	7994.9
1090	706395	874	46720.9	572	7902.03
1089	705540	873.9	46562.2	571.9	8033.12
1088	709458	873.8	46239.7	571.8	7868.43
1087	708218	873.7	45872.9	571.7	8044.6
1086	706683	873.6	45438	571.6	7937.84
1085	704398	873.5	45096.5	571.5	7975.92
1084	702278	873.4	44614.8	571.4	7895.97
1083	698724	873.3	44179.8	571.3	7707.71
1082	702277	873.2	43600.8	571.2	7824.29
1081	700449	873.1	42966.5	571.1	7779.41
1080	699471	873	42387.4	571	7839.95
1079	702251	872.9	41566	570.9	7903.89
1078	697402	872.8	41092.6	570.8	7860.07
1077	692098	872.7	40429.4	570.7	7820.52
1076	686603	872.6	39983.8	570.6	7857.57
1075	689477	872.5	39297.2	570.5	7934.17
1074	688737	872.4	38860.6	570.4	7924.85
1073	688331	872.3	38324.5	570.3	7751.34
1072	685788	872.2	37691.4	570.2	7706.54
1071	683366	872.1	37214.6	570.1	7753.73
1070	677987	872	36692.6	570	7982.18
1069	680146	871.9	36264.9	569.9	7697.88
1068	683526	871.8	36034	569.8	7769.82
1067	680226	871.7	35767.7	569.7	7757
1066	683605	871.6	35669.4	569.6	7841.04
1065	681492	871.5	35360.8	569.5	7755.25
1064	682837	871.4	35209.6	569.4	7873.87
1063	681416	871.3	34961.8	569.3	7844.58
1062	684108	871.2	34946.8	569.2	7859.43
1061	685124	871.1	34975.2	569.1	7671.1
1060	683004	871	34864.1	569	7811.06
1059	684218	870.9	34891.7	568.9	7731.94
1058	684257	870.8	34778.3	568.8	7691.36
1057	685212	870.7	34661.3	568.7	7751.56
1056	688360	870.6	34677.2	568.6	7796.99
1055	690899	870.5	34860.3	568.5	7744.88
1054	693764	870.4	34792.5	568.4	7735.3
1053	693163	870.3	35012.6	568.3	7681.87
1052	695422	870.2	35017.7	568.2	7664.23
1051	694430	870.1	34921.8	568.1	7627.07
1050	695825	870	35139.9	568	7510.91
1049	697111	869.9	35072.1	567.9	7641.51
1048	700600	869.8	35171	567.8	7684.79
1047	699546	869.7	35363.7	567.7	7668.37
1046	702774	869.6	35515.8	567.6	7540.1
1045	706805	869.5	35639.3	567.5	7684.85
1044	709813	869.4	35694.9	567.4	7486.01
1043	709623	869.3	35835.2	567.3	7692.34
1042	708907	869.2	35869.1	567.2	7718.05
1041	707934	869.1	36069.1	567.1	7749.35
1040	708174	869	36121.9	567	7551.36
1039	706368	868.9	36267.9	566.9	7675.91
1038	710472	868.8	36334.9	566.8	7714.65
1037	714078	868.7	36607.8	566.7	7757.5
1036	713710	868.6	36651.7	566.6	7454.28
1035	713732	868.5	36801.7	566.5	7669.17
1034	713554	868.4	36869.3	566.4	7601.11
1033	714552	868.3	36819	566.3	7712.18
1032	715919	868.2	37063.7	566.2	7759.22
1031	715965	868.1	37228.2	566.1	7781.34
1030	717499	868	37236.8	566	7766.27
1029	718778	867.9	37334.9	565.9	7621.96
1028	719322	867.8	37633.4	565.8	7707.86
1027	724793	867.7	37596.1	565.7	7529.17
1026	732489	867.6	37653.8	565.6	7534.12
1025	737964	867.5	37811.6	565.5	7624.38
1024	745577	867.4	37897	565.4	7649.29
1023	754856	867.3	37959.6	565.3	7710.31
1022	764701	867.2	37885	565.2	7645.8
1021	775693	867.1	38041.7	565.1	7588.53
1020	796514	867	38366.8	565	7589.75
1019	813516	866.9	38360.7	564.9	7554.09
1018	822886	866.8	38560.6	564.8	7584.54
1017	832915	866.7	38397.3	564.7	7732.81
1016	839494	866.6	38377.4	564.6	7594.05
1015	845730	866.5	38439.3	564.5	7579.83
1014	834087	866.4	38673.5	564.4	7650.37
1013	826677	866.3	38917.4	564.3	7842.92
1012	822379	866.2	39039.6	564.2	7816.56
1011	808392	866.1	39095.3	564.1	7829.25
1010	792563	866	39240.8	564	7743.77
1009	785303	865.9	39379.4	563.9	7595.54
1008	771089	865.8	39454.9	563.8	7575.74
1007	756030	865.7	39701	563.7	7598.41
1006	751990	865.6	39678	563.6	7708.48
1005	741764	865.5	39938.9	563.5	7644.11
1004	733196	865.4	40198.7	563.4	7578.83
1003	722266	865.3	40374.7	563.3	7634.17
1002	717474	865.2	40536.9	563.2	7780.94
1001	709240	865.1	40557.7	563.1	7678.22
1000	692054	865	40999.8	563	7770.32
999	682423	864.9	40984.1	562.9	7728.25
998	669979	864.8	41199.5	562.8	7775.59
997	662156	864.7	41434.7	562.7	7696.58
996	652960	864.6	41553.9	562.6	7772.77
995	644855	864.5	41878.9	562.5	7689.9
994	642314	864.4	42064.8	562.4	7895.8
993	633694	864.3	42185.8	562.3	7730.95
992	630537	864.2	42322.9	562.2	7847.67
991	630925	864.1	42721	562.1	7769.64
990	627930	864	42967.7	562	7891.81
989	631900	863.9	43229.1	561.9	7926.87
988	637528	863.8	43467.5	561.8	7778.9
987	640184	863.7	43594.4	561.7	7759.42
986	646526	863.6	43927.3	561.6	7814.63
985	656126	863.5	44106.7	561.5	7997.48
984	664081	863.4	44104.5	561.4	7956.11
983	675068	863.3	44621	561.3	7905.96
982	685577	863.2	44866.8	561.2	7922.54
981	687696	863.1	44949.8	561.1	7971.17
980	693150	863	45104.5	561	7984.49
979	694774	862.9	45386.8	560.9	7896.65
978	693167	862.8	45475.2	560.8	8059.33
977	686678	862.7	45535.8	560.7	7956.1
976	675393	862.6	45497.3	560.6	7945.09
975	663290	862.5	45714.1	560.5	8088.03
974	651032	862.4	45872.3	560.4	8049.86
973	637990	862.3	45583	560.3	8190.86
972	626495	862.2	45438.2	560.2	8193.66
971	615566	862.1	45515.6	560.1	8134.61
970	606734	862	45402.9	560	8188.08
969	594943	861.9	45445.4
968	583934	861.8	45004.7
967	582964	861.7	44930.6
966	574843	861.6	44841.5
965	570328	861.5	44467.9
964	563726	861.4	44217.8
963	566131	861.3	44064
962	567420	861.2	43625.1
961	563559	861.1	43363.4
960	562420	861	43178.9
959	563300	860.9	42991
958	561910	860.8	42752.5
957	559999	860.7	42335.3
956	562674	860.6	42321.4
955	563501	860.5	42033.7
954	561593	860.4	41714.6
953	560441	860.3	41600.5
952	562351	860.2	41458.4
951	561551	860.1	41308.7
950	559348	860	41487.3
949	559840	859.9	41185.9
948	559880	859.8	41444.6
947	558729	859.7	41305.7
946	561174	859.6	41403
945	559598	859.5	41279.1
944	560762	859.4	41340.2
943	562901	859.3	41461.1
942	559520	859.2	41703.8
941	561893	859.1	41778.5
940	564735	859	41988
939	566666	858.9	42105.5
938	564424	858.8	42349.8
937	567312	858.7	42492.3
936	567887	858.6	42880.8
935	568543	858.5	43340.2
934	570632	858.4	43557.8
933	571646	858.3	43988.6
932	571908	858.2	44258.9
931	574757	858.1	44685.6
930	574207	858	45072.8
929	570704	857.9	45581
928	573987	857.8	46069.4
927	575073	857.7	46539.1
926	575363	857.6	47001.8
925	578385	857.5	47259.1
924	579541	857.4	47841.1
923	576617	857.3	48376.8
922	579073	857.2	48849.9
921	579782	857.1	49311.2
920	583088	857	49752.5
919	583243	856.9	49925.5
918	584854	856.8	50185.7
917	586900	856.7	50308.6
916	587068	856.6	50349.8
915	589110	856.5	50507.4
914	590208	856.4	50076.7
913	591948	856.3	50216.9
912	590466	856.2	49608.9
911	592913	856.1	49485.2
910	594715	856	48792.6
909	598772	855.9	47903
908	599631	855.8	47170.7
907	596331	855.7	46179.6
906	595990	855.6	45065.7
905	598809	855.5	43769
904	597858	855.4	42580.6
903	599279	855.3	41065.7
902	604747	855.2	39758.7
901	606558	855.1	38339.4
900	602723	855	37037.3
899	606848	854.9	35679.5
898	605247	854.8	34473.8
897	603932	854.7	33505.5
896	603255	854.6	32399.4
895	599920	854.5	31531.2
894	596754	854.4	30782.7
893	601307	854.3	30112.5
892	603099	854.2	29728.9
891	603332	854.1	29485.8
890	606929	854	29228.7
889	610955	853.9	28889.7
888	615677	853.8	28549.2
887	625153	853.7	28545.6
886	637512	853.6	28497.5
885	649694	853.5	28194.8
884	669432	853.4	28070.2
883	684460	853.3	28073.8
882	697631	853.2	27963.7
881	703152	853.1	27980.8
880	704195	853	27878.1
879	700380	852.9	27904.4
878	700594	852.8	27930.8
877	703045	852.7	27702.8
876	712462	852.6	27560.5
875	713043	852.5	27634.3
874	691071	852.4	27746.9
873	647770	852.3	27645.4
872	613020	852.2	27475.2
871	592069	852.1	27515
870	589234	852	27636.9
869	595000	851.9	27797.3
868	608833	851.8	27613.2
867	627341	851.7	27480.5
866	647921	851.6	27650.1
865	674860	851.5	27291.8
864	698112	851.4	27335.6
863	713992	851.3	27467.6
862	706364	851.2	27418.7
861	689156	851.1	27538.1
860	677052	851	27440.3
859	688191	850.9	27497.6
858	710058	850.8	27552.2
857	715946	850.7	27347.3
856	667627	850.6	27266.6
855	585367	850.5	27465.8
854	510028	850.4	27283.2
853	470155	850.3	27622.3
852	457195	850.2	27443.7
851	451868	850.1	27345.2
850	449508	850	27397.4
849	445212	849.9	27653.8
848	446406	849.8	27421.9
847	446724	849.7	27420.2
846	449614	849.6	27430
845	448785	849.5	27474.2
844	446895	849.4	27481.8
843	448896	849.3	27479.7
842	448075	849.2	27214.9
841	447612	849.1	27362.2
840	448285	849	27375.8
839	449145	848.9	27395.9
838	449572	848.8	27307
837	450189	848.7	27420.6
836	451604	848.6	27392.1
835	449563	848.5	27406.4
834	452950	848.4	27283.8
833	454812	848.3	27185.5
832	463405	848.2	27436.3
831	470522	848.1	27380.8
830	479705	848	27329.7
829	487492	847.9	27313.2
828	499048	847.8	27409.9
827	515070	847.7	27451
826	533957	847.6	27337.3
825	541353	847.5	27430.7
824	540212	847.4	27421
823	523429	847.3	27441.1
822	503207	847.2	27293.2
821	477064	847.1	27444.5
820	459105	847	27373.7
819	450138	846.9	27466.9
818	444924	846.8	27232.1
817	443038	846.7	27414.7
816	436716	846.6	27293.6
815	436025	846.5	27542.6
814	431471	846.4	27325.1
813	426724	846.3	27267.1
812	427161	846.2	27419.1
811	426541	846.1	27412.7
810	423321	846	27239.6
809	423625	845.9	27455.7
808	422472	845.8	27405.1
807	423221	845.7	27507.9
806	424768	845.6	27458.3
805	423514	845.5	27493.6
804	425153	845.4	27482.1
803	425169	845.3	27580.5
802	424909	845.2	27498.1
801	425916	845.1	27473.7
800	426453	845	27309.3
799	425832	844.9	27316.2
798	425696	844.8	27515
797	426055	844.7	27510.8
796	430798	844.6	27459
795	429050	844.5	27537.5
794	429931	844.4	27591.7
793	431356	844.3	27528.1
792	435980	844.2	27432.2
791	438145	844.1	27296.4
790	437486	844	27443
789	438668
788	439317
787	440271
786	446228
785	449858
784	448389
783	450463
782	450744
781	451425
780	448143
779	446833
778	444104
777	439255
776	437628
775	430946
774	423678
773	416943
772	410958
771	404899
770	400233
769	398174
768	395448
767	394228
766	390509
765	387186
764	388135
763	386810
762	388055
761	386499
760	385469
759	384047
758	384090
757	381644
756	381412
755	381033
754	379808
753	374782
752	373627
751	372960
750	374529
749	372308
748	375029
747	375405
746	376167
745	376939
744	374668
743	375271
742	379223
741	377076
740	377501
739	379216
738	379591
737	382201
736	383066
735	380925
734	382396
733	386408
732	384776
731	387080
730	387660
729	393139
728	393591
727	394087
726	398268
725	402588
724	400855
723	404354
722	407790
721	409897
720	414167
719	418085
718	420008
717	422677
716	424698
715	424904
714	420201
713	418235
712	412215
711	409007
710	401612
709	396256
708	390434
707	381330
706	375489
705	365625
704	357866
703	351055
702	347464
701	344017
700	342075
699	340712
698	340218
697	337072
696	335523
695	332705
694	330964
693	327835
692	327054
691	325508
690	325750
689	323844
688	318059
687	319328
686	322111
685	323019
684	322637
683	323320
682	323029
681	322240
680	322082
679	324356
678	327862
677	329031
676	327880
675	326154
674	329161
673	330239
672	331908
671	330882
670	333899
669	336717
668	335734
667	333993
666	336524
665	337343
664	335792
663	337886
662	339475
661	338947
660	339684
659	335972
658	336963
657	341559
656	344712
655	347114
654	352144
653	363382
652	374810
651	385548
650	393149
649	402659
648	409643
647	412480
646	409158
645	406997
644	402788
643	393302
642	381384
641	368521
640	352864
639	339615
638	325771
637	312794
636	302118
635	297090
634	295308
633	292102
632	289738
631	296842
630	298702
629	300512
628	298406
627	298723
626	296358
625	294016
624	290006
623	286874
622	281336
621	280785
620	279143
619	278718
618	278884
617	278627
616	278619
615	280849
614	284886
613	287442
612	287239
611	289579
610	291177
609	288125
608	289050
607	288063
606	289012
605	286707
604	283726
603	281869
602	277347
601	276954
600	273530
599	271027
598	264111
597	260568
596	263576
595	275623
594	304526
593	345861
592	385292
591	411413
590	444732
589	483328
588	482802
587	407295
586	303743
585	248373
584	264469
583	325322
582	391404
581	439642
580	487853
579	548746
578	581489
577	517680
576	369382
575	239551
574	178879
573	160118
572	154538
571	151566
570	150553
569	150211
568	149908
567	146778
566	144762
565	145516
564	146719
563	147797
562	150694
561	152132
560	154323
559	157792
558	159831
557	162460
556	162336
555	161142
554	158405
553	155105
552	150879
551	145339
550	139298
549	135052
548	130343
547	126079
546	121202
545	116300
544	111977
543	107950
542	105140
541	102380
540	109566
539	134233
538	176167
537	232494
536	287229
535	328491
534	365037
533	387457
532	374222
531	299080
530	193764
529	110463
528	73315.5
527	64746.5
526	62180.6
525	60465.5
524	59136.3
523	58458.5
522	57334.5
521	57254.1
520	58397.8
519	57618
518	56938.5
517	57369.8
516	57722.6
515	58088.6
514	58290.4
513	56840.1
512	58094
511	57554.1
510	59190.5
509	57317.7
508	57347
507	58049.8
506	58494
505	58150.7
504	59024.9
503	59278.2
502	59774.2
501	60709
500	61521.8
499	61346.2
498	60811.4
497	60818.1
496	58270.1
495	57668.7
494	57518.7
493	57790.5
492	56616.6
491	56487.7
490	57231.6
489	56769.3
488	57031
487	56824.9
486	55767.4
485	56652.8
484	56683.1
483	56859.1
482	56604.8
481	55645.5
480	56049.7
479	56073.9
478	56442.4
477	56964.3
476	56170.9
475	56724.9
474	56097.6
473	58288.2
472	58080.4
471	56323.3
470	57451.7
469	57468.2
468	55772.9
467	57612.7
466	57946.8
465	56536.2
464	56424.2
463	56181
462	57324.7
461	57374
460	56751.6
459	57969.4
458	58016.6
457	58516
456	57546.8
455	58008.5
454	58510.8
453	57386.4
452	57832.9
451	58247.1
450	58336.5
449	58739.9
448	58533.7
447	57639.9
446	58275.6
445	58290.3
444	58892.1
443	58804
442	58694
441	58059.7
440	58474.3
439	58740.8
438	59275.2
437	58832.2
436	58177.9
435	59654.6
434	59664
433	59698.2
432	58942.2
431	58986.4
430	59028.5
429	58039.1
428	58447.7
427	58803.4
426	59449.3
425	59341.5
424	58499.4
423	59013.3
422	58105.4
421	58577
420	58628.2
419	58506
418	58365
417	58857
416	59024.6
415	59333.9
414	60353.2
413	60553
412	62082
411	63933.6
410	64876
409	65056.1
408	64081.8
407	63648.7
406	61752.2
405	60375.2
404	60080.1
403	59967
402	60085.1
401	59285.6
400	60186.2
399	59905.6
398	58936.4
397	59950.4
396	59850.4
395	59025
394	59349.8
393	58124.8
392	58968.9
391	59695.7
390	60212.6
389	59059.5
388	60232.4
387	60166
386	59922.5
385	59777.3
384	61015.6
383	60235.6
382	60003.5
381	59857.5
380	60119.5
379	60848.1
378	60031.7
377	59548.6
376	60016
375	60315.8
374	60081.1
373	60680.7
372	60380.7
371	60377.4
370	60832.3
369	60152.1
368	60559.6
367	60528.1
366	59520.6
365	60379.3
364	60604.1
363	61188.1
362	61300.9
361	61694.6
360	61270.3
359	60803.5
358	61533.8
357	61696.8
356	60374.1
355	61686.8
354	60592.8
353	61087.5
352	62086.2
351	61529.2
350	61408.6
349	61255.5
348	61948.6
347	62447.9
346	61342.9
345	61153.4
344	60461.3
343	61527
342	62513.7
341	62404.9
340	62431
339	63427.3
338	63842.6
337	63114.6
336	63363.4
335	63158.6
334	63069.5
333	62614
332	62520.4
331	62359.4
330	63019.5
329	63432.7
328	64303.5
327	63629
326	63063.1
325	62844
324	63515.7
323	63694.3
322	63041.8
321	63943.5
320	63675.2
319	63977.5
318	63523.8
317	63410.5
316	64291.8
315	65788.7
314	64835.9
313	64182.3
312	64583
311	65314
310	65220.8
309	65163.3
308	65791.1
307	64167
306	63871
305	65476.3
304	65208.1
303	64259.6
302	64738.5
301	64725.2
300	65352.5
299	64261.7
298	64862.8
297	66026.1
296	64948.6
295	64444.6
294	65172.3
293	65357.6
292	65414.9
291	66523.6
290	69276.8
289	72537.6
288	73813.6
287	75322.9
286	74148.7
285	72114.5
284	68053.1
283	66509.3
282	65671.1
281	64463.5
280	64115.8
279	63621.7
278	63206.1
277	64288.5
276	65112.7
275	64721.2
274	64677.3
273	65343.4
272	65253.7
271	64935.9
270	65502.1
269	65116.5
268	65693.8
267	66437.6
266	65164.2
265	65608.2
264	64813.9
263	64800.2
262	65665.9
261	66005.3
260	65739
259	65676.6
258	66303.7
257	66483.8
256	66093.3
255	65773
254	65920.4
253	66063.8
252	65716.7
251	66746
250	66587.2
249	67108.9
248	67236.1
247	68136.7
246	67189.1
245	65895.4
244	66716
243	66260.8
242	68738.2
241	67637.8
240	66500.1
239	65941.5
238	66631.8
237	67982.7
236	67459.1
235	67555.9
234	66460.9
233	67242.1
232	67612.9
231	67687.1
230	67776
229	68513.1
228	68746.9
227	68976.5
226	68133.8
225	68626.8
224	68098.3
223	69047.6
222	69977.4
221	69826.6
220	68737.3
219	69038.4
218	70292.7
217	69374.6
216	70894.8
215	69190.9
214	69650.3
213	68371.8
212	69499.8
211	69420.2
210	69387.1
209	69551.2
208	69972.1
207	69055.6
206	68969.6
205	70482.5
204	71516.9
203	71550.5
202	71507.9
201	72310.1
200	72599.4
199	72810.4
198	72334.1
197	72471.4
196	71813.8
195	71714.3
194	71548.6
193	71583.3
192	70865.6
191	71278.7
190	71935.2
189	71586.8
188	71489.9
187	71927.7
186	71590.1
185	71955.2
184	71903.7
183	71642.2
182	71541.3
181	73671.2
180	74000.6
179	75728.8
178	79621.9
177	82538.5
176	84229.8
175	85514.2
174	84280.7
173	80563.5
172	78566.3
171	75120.4
170	73510.4
169	71399.7
168	72301.1
167	71898
166	72555.3
165	72915.5
164	73436
163	73109.7
162	74308.1
161	73288.5
160	73911.9
159	73835.7
158	75007.5
157	74102
156	75307.4
155	75169
154	75474.4
153	75671.7
152	75688.9
151	75388.2
150	76869.6
149	77456.9
148	77291.4
147	76684.7
146	76722.5
145	78418.4
144	79811.5
143	79012
142	80344.9
141	80274.5
140	80422.5
139	79908
138	80261.7
137	80179.3
136	80256.4
135	80210.9
134	79528.9
133	79118.3
132	78217.6
131	78059.7
130	78991.8
129	78695.4
128	78847.1
127	80482.3
126	82619.1
125	84968.3
124	85288.1
123	87499.9
122	91072.2
121	93910.3
120	95724.3
119	99796.8
118	104717
117	106082
116	109678
115	106960
114	99428.4
113	88555.6
112	77190.8
111	67683.4
110	63173.2
109	60515.7
108	57839.2
107	56523.4
106	57529.5
105	57069.8
104	56659.1
103	56103.3
102	56474.8
101	57864.2
100	57863.3
99	57532.6
98	56670.3
97	57032.4
96	58137.7
95	58363
94	59601.4
93	61339.9
92	62289.1
91	63157.4
90	62391.3
89	62198.7
88	60589.7
87	60034.2
86	60358.7
85	61032.5
84	61057.6
83	62974.1
82	62839.8
81	63088.5
80	65523.3
79	66896.2
78	69116.8
77	74331
76	77791.8
75	83467.6
74	89815.4
73	94922.1
72	104325
71	109504
70	105430
69	93583.6
68	75534.7
67	57160.4
66	47512.9
65	41641
64	39427.3
63	36825.2
62	34171.7
61	32623.3
60	30447.5
59	28707.6
58	27137.9
57	26657
56	25323.5
55	24485.3
54	23951.6
53	23735.4
52	26483.2
51	37332.7
50	61587.3
49	97521
48	133223
47	149531
46	137592
45	104360
44	63822.3
43	34017.3
42	21742.9
41	17131
40	14874.2
39	14646.5
38	14989.6
37	15008.5
36	14656.4
35	14847.8
34	15092.2
33	15922.1
32	15566.7
31	16797.5
30	18300
29	20264.3
28	22295.6
27	24749.6
26	26127.9
25	25345.6
24	23042.9
23	19365
22	15469.6
21	11831
20	9239.35
19	8816.44
18	9374.89
17	10480.6
16	12516.4
15	14272.2
14	16096.1
13	18699.7
12	20850.8
11	22390.8
10	23259
9	24630.1
8	26643.7
7	28054.1
6	28089.1
5	23323
4	16906.4
3	9927.3
2	4368.92
1	1456.08
0	552.566
-1	313.255
-2	287.255
-3	89.0656
-4	64.8109
-5	69.943
-6	60.1791
-7	71.4086
-8	22.7891
-9	23.9496
-10	10.109

## Sheet: XPS NTO-450
Survey		Ni 2p		Te 3d		O 1s
B.E.	Intensity	B.E.	Intensity	B.E.	Intensity	B.E.	Intensity
eV	a.u.	eV	a.u.	eV	a.u.	eV	a.u.
1350	1005040	900	42811	598	16297.6	545	6544.7
1349	999920	899.9	42817.4	597.9	16183.7	544.9	6643.98
1348	994441	899.8	42833.2	597.8	15904.3	544.8	6616.21
1347	987932	899.7	42801.1	597.7	16078.4	544.7	6584.71
1346	983204	899.6	42846.5	597.6	15899.7	544.6	6518.61
1345	982134	899.5	42615.9	597.5	15831.6	544.5	6362.06
1344	978967	899.4	42871.9	597.4	15780.2	544.4	6328.78
1343	969839	899.3	42681.3	597.3	16153.9	544.3	6422.64
1342	968012	899.2	43002.5	597.2	15885.5	544.2	6214.64
1341	966631	899.1	42910.4	597.1	15680.8	544.1	6260.73
1340	958829	899	42897.4	597	15783.9	544	6504.11
1339	955294	898.9	42797.6	596.9	15907.1	543.9	6182.95
1338	951938	898.8	42908.8	596.8	15786.6	543.8	6158.38
1337	946360	898.7	42757.4	596.7	15673	543.7	6272.08
1336	942663	898.6	42872.3	596.6	15785.5	543.6	6456.72
1335	937356	898.5	42877.3	596.5	15670.4	543.5	6251.44
1334	931497	898.4	42869.4	596.4	15763.5	543.4	6262.05
1333	924568	898.3	43077.8	596.3	15511.6	543.3	6167.19
1332	924534	898.2	43066.1	596.2	15397	543.2	5946.73
1331	921400	898.1	42740.5	596.1	15454.5	543.1	6122.02
1330	919352	898	42725.7	596	15409.1	543	6051.04
1329	913384	897.9	42847	595.9	15561.1	542.9	6121.87
1328	906989	897.8	42809.4	595.8	15532.3	542.8	6019.04
1327	904472	897.7	43122.4	595.7	15576	542.7	5997.06
1326	907363	897.6	42876.5	595.6	15488.2	542.6	5888.5
1325	902839	897.5	42760.6	595.5	15436.4	542.5	6039.5
1324	903183	897.4	42898.1	595.4	15350.7	542.4	6013.81
1323	899123	897.3	43124.9	595.3	15264.8	542.3	5962.63
1322	896631	897.2	42868.4	595.2	15403.2	542.2	5811.38
1321	893437	897.1	42737.7	595.1	15300.7	542.1	5785.51
1320	893820	897	42718.2	595	15298.7	542	5939.57
1319	893061	896.9	42836.7	594.9	15131	541.9	5968.8
1318	887098	896.8	42896.2	594.8	15243.4	541.8	5702.82
1317	883949	896.7	42901.5	594.7	15167.2	541.7	5773.31
1316	883036	896.6	42702.1	594.6	15014.3	541.6	5840.34
1315	879830	896.5	42871.5	594.5	15027	541.5	5848.87
1314	880031	896.4	42943.5	594.4	15057.8	541.4	5742.57
1313	878110	896.3	42787.9	594.3	15182	541.3	5597.83
1312	875877	896.2	42642.1	594.2	15052.1	541.2	5824.52
1311	870502	896.1	42980.9	594.1	14925.7	541.1	5690.32
1310	871127	896	42967.2	594	14930.5	541	5669.09
1309	874303	895.9	42919.4	593.9	14906.7	540.9	5697.9
1308	869171	895.8	42770.8	593.8	14769.2	540.8	5770.28
1307	860355	895.7	42709.9	593.7	14922.8	540.7	5832.56
1306	862439	895.6	42750.3	593.6	14978	540.6	5912.55
1305	857681	895.5	42642	593.5	14712.2	540.5	5706.35
1304	857333	895.4	42576	593.4	14566.1	540.4	5732.32
1303	857246	895.3	42583.8	593.3	14607.6	540.3	5708.14
1302	851818	895.2	42614	593.2	14602.3	540.2	5644.69
1301	847233	895.1	42505.7	593.1	14471	540.1	5596.73
1300	845665	895	42680.7	593	14695.4	540	5700.63
1299	842127	894.9	42666	592.9	14698.5	539.9	5779.59
1298	838021	894.8	42796.5	592.8	14515.6	539.8	5637.49
1297	837432	894.7	42605.4	592.7	14414.9	539.7	5744.23
1296	838251	894.6	42690.8	592.6	14727.4	539.6	5760.12
1295	836062	894.5	42627.1	592.5	14484.9	539.5	5673.87
1294	834099	894.4	42602.8	592.4	14773.4	539.4	5540.52
1293	831503	894.3	42596.6	592.3	14637.2	539.3	5594.46
1292	832750	894.2	42695.2	592.2	14622.2	539.2	5560.83
1291	835015	894.1	42628.7	592.1	14704.6	539.1	5638.13
1290	832674	894	42631.9	592	15023.1	539	5561.01
1289	830858	893.9	42519.6	591.9	15170.9	538.9	5433.31
1288	832913	893.8	42437.6	591.8	15174.8	538.8	5607.82
1287	833172	893.7	42612.7	591.7	15445.3	538.7	5691.62
1286	826350	893.6	42568.1	591.6	15692.6	538.6	5470.25
1285	825704	893.5	42502.1	591.5	16452.7	538.5	5386.57
1284	820943	893.4	42446.1	591.4	16751.9	538.4	5551.32
1283	820310	893.3	42265.9	591.3	17350.8	538.3	5518.89
1282	821443	893.2	42325	591.2	18352.7	538.2	5427.98
1281	820340	893.1	42382.3	591.1	19108.3	538.1	5467.71
1280	817893	893	42433.5	591	19807.2	538	5599.78
1279	815866	892.9	42367.2	590.9	21062.9	537.9	5343.34
1278	817659	892.8	42285.2	590.8	22406	537.8	5386.61
1277	817933	892.7	42440.1	590.7	23671.4	537.7	5283.1
1276	818895	892.6	42308	590.6	24826.3	537.6	5212.2
1275	815538	892.5	42389.8	590.5	26004.8	537.5	5310.54
1274	819797	892.4	42400.8	590.4	27149.8	537.4	5294.27
1273	818859	892.3	42266.4	590.3	28557.7	537.3	5254.23
1272	814949	892.2	42200.1	590.2	29403	537.2	5279.05
1271	815021	892.1	42279.4	590.1	30676.3	537.1	5214.65
1270	814621	892	42365.8	590	31302.6	537	5152.3
1269	813041	891.9	42328	589.9	32126.9	536.9	5117.86
1268	812746	891.8	42059	589.8	32966.5	536.8	5072.48
1267	810613	891.7	41996.4	589.7	33595.1	536.7	5057.08
1266	809778	891.6	42012.6	589.6	33916.4	536.6	5027.62
1265	809965	891.5	42156.7	589.5	34322.4	536.5	5191.52
1264	810307	891.4	42010.1	589.4	34859.5	536.4	5143.41
1263	806483	891.3	41997.2	589.3	35285.6	536.3	5173.26
1262	805859	891.2	42120.3	589.2	35404.2	536.2	5250.82
1261	803190	891.1	42041.4	589.1	35457.4	536.1	5311.33
1260	802749	891	41917.3	589	35500.1	536	5334.29
1259	806264	890.9	41987.3	588.9	35533.3	535.9	5384.46
1258	801232	890.8	41921.4	588.8	35554.7	535.8	5521.44
1257	800381	890.7	41941.8	588.7	35878.7	535.7	5580.54
1256	803057	890.6	42046.9	588.6	35977.7	535.6	5637.4
1255	799827	890.5	42124.6	588.5	35946.9	535.5	5898.8
1254	800920	890.4	42086	588.4	35986.7	535.4	5957.12
1253	796981	890.3	41970.4	588.3	36317.8	535.3	6151.91
1252	799287	890.2	41952.7	588.2	36498.1	535.2	6433.26
1251	798175	890.1	42091.7	588.1	36839.9	535.1	6432.48
1250	797570	890	42129.9	588	37183.1	535	6998.71
1249	795675	889.9	41914.8	587.9	38280.7	534.9	7008.41
1248	795944	889.8	42018.6	587.8	39230.8	534.8	7609.86
1247	794805	889.7	41971	587.7	40106.7	534.7	7901.43
1246	792051	889.6	41869.1	587.6	40999.2	534.6	8439.04
1245	791977	889.5	41792.4	587.5	41964.3	534.5	8892.76
1244	797674	889.4	41929.8	587.4	43058.4	534.4	9764.85
1243	799461	889.3	41837.2	587.3	43648.2	534.3	10557.7
1242	795563	889.2	41863	587.2	43992.6	534.2	11373.5
1241	794685	889.1	41936.3	587.1	44114.7	534.1	12462.6
1240	798508	889	41862.8	587	43362.6	534	13172.3
1239	793757	888.9	41939	586.9	42431.6	533.9	14022.5
1238	792448	888.8	41859.7	586.8	40782.2	533.8	15099.5
1237	794268	888.7	41923.4	586.7	38963.5	533.7	16102.2
1236	792733	888.6	41848.5	586.6	36146.1	533.6	17187.2
1235	797112	888.5	41796	586.5	33260.3	533.5	18651.7
1234	792484	888.4	41833.9	586.4	30272	533.4	19692.3
1233	791871	888.3	42112.5	586.3	27674.9	533.3	20550.5
1232	790220	888.2	42041.1	586.2	24729.1	533.2	21798.5
1231	789999	888.1	41967.2	586.1	22224.9	533.1	22614
1230	786985	888	42123.9	586	20401.2	533	23538.4
1229	789082	887.9	42022	585.9	18342.7	532.9	24296.1
1228	788745	887.8	42010.3	585.8	16862	532.8	24950.1
1227	788711	887.7	42025.7	585.7	15923.2	532.7	25500.1
1226	789198	887.6	42103.2	585.6	14962.8	532.6	26415.7
1225	790734	887.5	42019.5	585.5	14430.5	532.5	26850.6
1224	789972	887.4	41742.1	585.4	13736.6	532.4	27305.5
1223	790535	887.3	42162.7	585.3	13470.1	532.3	27457.8
1222	790032	887.2	42092	585.2	12745.2	532.2	28064.4
1221	784347	887.1	42234.9	585.1	12619.1	532.1	28140.5
1220	786783	887	42078.9	585	12385.9	532	28563.5
1219	786166	886.9	42337.2	584.9	12395.3	531.9	29157.7
1218	786920	886.8	42198.3	584.8	12181.9	531.8	29072.5
1217	784052	886.7	42628.3	584.7	11971.7	531.7	29348.2
1216	784280	886.6	42568.7	584.6	11790.7	531.6	29469.5
1215	784190	886.5	42487.6	584.5	11819.1	531.5	29942.1
1214	786228	886.4	42503.5	584.4	11738.7	531.4	29248.8
1213	786028	886.3	42731.3	584.3	11593.6	531.3	29611.1
1212	785900	886.2	42751.4	584.2	11600.2	531.2	29283.5
1211	791219	886.1	42810.8	584.1	11394.7	531.1	29167.7
1210	789870	886	42796.8	584	11247	531	29162.4
1209	791631	885.9	42851.3	583.9	11228.9	530.9	29109.9
1208	787065	885.8	42926.3	583.8	11262.1	530.8	28499.6
1207	781695	885.7	43215.6	583.7	11090.1	530.7	27591
1206	784829	885.6	43224.2	583.6	10890.3	530.6	26625.4
1205	784758	885.5	43138.5	583.5	11066.1	530.5	25306.1
1204	783595	885.4	43307.1	583.4	11093.4	530.4	24008.3
1203	788215	885.3	43455.4	583.3	11006.3	530.3	22074
1202	789152	885.2	43521.3	583.2	10964.3	530.2	20073.3
1201	783838	885.1	43681	583.1	10979.7	530.1	17964.6
1200	786189	885	43809.8	583	10991.8	530	15905.6
1199	786312	884.9	43934.2	582.9	10850.9	529.9	13817.9
1198	784758	884.8	43859.6	582.8	10893.5	529.8	12051.7
1197	786028	884.7	44015.6	582.7	10888.8	529.7	10429.3
1196	788090	884.6	44363	582.6	10804.5	529.6	8852.86
1195	788322	884.5	44487.9	582.5	10814.7	529.5	7794.53
1194	787712	884.4	44621.1	582.4	10854.9	529.4	6765.4
1193	785732	884.3	44664.7	582.3	10787.6	529.3	5992.25
1192	788596	884.2	44913.1	582.2	10777.7	529.2	5517.89
1191	785106	884.1	44813.7	582.1	10958.2	529.1	4908.89
1190	787368	884	45093.7	582	11064.8	529	4862.78
1189	789449	883.9	45318.4	581.9	10847.1	528.9	4654.18
1188	785077	883.8	45530.6	581.8	11068	528.8	4296.07
1187	786686	883.7	45761.3	581.7	11186.9	528.7	4305.83
1186	790729	883.6	45828.3	581.6	11209.3	528.6	4283.5
1185	791800	883.5	45941.3	581.5	11718.3	528.5	3986.67
1184	789879	883.4	45961.5	581.4	11882.2	528.4	4002.76
1183	789980	883.3	46083.8	581.3	12298	528.3	4031.07
1182	791577	883.2	46293	581.2	12636.4	528.2	3873.99
1181	793256	883.1	46610.3	581.1	13245.5	528.1	3924.87
1180	794281	883	46603.3	581	14038.9	528	3851.87
1179	789085	882.9	46712	580.9	14967.4	527.9	3998.68
1178	791801	882.8	46713	580.8	16157	527.8	3745.36
1177	792591	882.7	46879.5	580.7	17432.8	527.7	3795.45
1176	793771	882.6	47057.2	580.6	18660.3	527.6	3686.06
1175	795936	882.5	47354.7	580.5	20419	527.5	3664.68
1174	792710	882.4	47400.4	580.4	21822.5	527.4	3794.45
1173	795037	882.3	47445.1	580.3	23689.8	527.3	3702.36
1172	791209	882.2	47768.9	580.2	25620.5	527.2	3726.28
1171	794923	882.1	47953.9	580.1	27503	527.1	3726.85
1170	794445	882	47912.8	580	29772.7	527	3680.41
1169	796019	881.9	48168.4	579.9	31456.2	526.9	3665.78
1168	798072	881.8	48303.6	579.8	33220	526.8	3541.68
1167	795255	881.7	48559.3	579.7	34937.5	526.7	3477.16
1166	796900	881.6	48602.9	579.6	36676.5	526.6	3584.06
1165	791483	881.5	48680.5	579.5	38111.1	526.5	3685.16
1164	795827	881.4	48776	579.4	39217.3	526.4	3534.51
1163	796612	881.3	48893.9	579.3	40380.7	526.3	3582.71
1162	793599	881.2	49160.7	579.2	40913.4	526.2	3622.12
1161	795618	881.1	48987.6	579.1	41884.5	526.1	3413.97
1160	796604	881	49156.1	579	42430	526	3616.15
1159	794196	880.9	49347.4	578.9	43050.5	525.9	3572.99
1158	796610	880.8	49494.1	578.8	43308.1	525.8	3503.59
1157	797856	880.7	49171.9	578.7	43867.2	525.7	3528.18
1156	799454	880.6	49238	578.6	43908.4	525.6	3601.01
1155	799487	880.5	49268	578.5	44057.2	525.5	3521.84
1154	793984	880.4	49375.1	578.4	44722.1	525.4	3554.7
1153	796677	880.3	49159.5	578.3	44779.1	525.3	3535.44
1152	797286	880.2	49333.3	578.2	44691.9	525.2	3523.37
1151	799461	880.1	49316.4	578.1	44971.9	525.1	3575.89
1150	799475	880	49320.5	578	45191.6	525	3581.43
1149	802394	879.9	49437.1	577.9	45153.6
1148	805690	879.8	49594.5	577.8	45508.7
1147	810660	879.7	49583.6	577.7	46239.4
1146	811012	879.6	49511.3	577.6	46849.3
1145	817506	879.5	49470.6	577.5	47433.9
1144	816760	879.4	49578.3	577.4	48939.6
1143	815853	879.3	49571.9	577.3	49946.5
1142	814353	879.2	49533.7	577.2	51052.7
1141	811883	879.1	49454.5	577.1	52132.1
1140	811320	879	49565.1	577	53764
1139	808718	878.9	49281	576.9	54275.2
1138	805110	878.8	49327.4	576.8	54464.2
1137	805627	878.7	49313.9	576.7	54404.8
1136	809361	878.6	49296.8	576.6	53308.8
1135	809945	878.5	49348.3	576.5	51736.1
1134	805930	878.4	49522.5	576.4	49480.8
1133	802779	878.3	49232.8	576.3	46380.6
1132	804738	878.2	49458.7	576.2	42720.9
1131	804055	878.1	49296.2	576.1	38502.2
1130	795855	878	49291.4	576	34242.4
1129	794893	877.9	49034.7	575.9	30178.6
1128	797504	877.8	48990.8	575.8	26666.1
1127	800442	877.7	49023.9	575.7	23165.5
1126	798714	877.6	49063.8	575.6	20440.9
1125	795469	877.5	49062.6	575.5	17939.5
1124	797433	877.4	49096.2	575.4	16077.2
1123	799314	877.3	49101.4	575.3	14604.7
1122	798753	877.2	48909.4	575.2	13439.1
1121	797793	877.1	49116.6	575.1	12553.1
1120	800530	877	49317	575	11986.8
1119	802713	876.9	49261	574.9	11494
1118	799481	876.8	49316.8	574.8	10928.1
1117	806547	876.7	49464.1	574.7	10384.6
1116	807159	876.6	49352.1	574.6	10227.3
1115	806035	876.5	49711.6	574.5	10100.4
1114	806130	876.4	49756.6	574.4	9793.66
1113	808923	876.3	50072.8	574.3	9509.27
1112	808559	876.2	50282.4	574.2	9296.27
1111	812589	876.1	50458.9	574.1	9176.4
1110	812233	876	50661.8	574	9155.98
1109	813310	875.9	50771.4	573.9	9037.32
1108	815861	875.8	50807.3	573.8	8777.38
1107	820430	875.7	50998.3	573.7	8821.05
1106	815068	875.6	51381.9	573.6	8760.37
1105	815615	875.5	51725.1	573.5	8737.46
1104	816518	875.4	51843.3	573.4	8538.44
1103	820149	875.3	52098.9	573.3	8299.2
1102	821767	875.2	52262.1	573.2	8588.81
1101	821682	875.1	52731.5	573.1	8352.88
1100	818488	875	52672	573	8318.72
1099	818751	874.9	53040.1	572.9	8312.29
1098	821132	874.8	53238.9	572.8	8450.46
1097	823730	874.7	53338.6	572.7	8224.13
1096	822547	874.6	53537.4	572.6	8066.8
1095	820391	874.5	53781.4	572.5	8069.52
1094	818526	874.4	54150	572.4	8184.84
1093	821332	874.3	54108.9	572.3	8181.68
1092	819850	874.2	54218	572.2	8042.04
1091	819324	874.1	54336.5	572.1	8017.33
1090	821845	874	54446.8	572	8187.08
1089	825360	873.9	54242.7	571.9	8140.44
1088	822842	873.8	54151.7	571.8	7964.83
1087	825206	873.7	54188.2	571.7	8013.91
1086	826820	873.6	54113.6	571.6	7910.41
1085	826979	873.5	53888.6	571.5	8005.09
1084	825252	873.4	53652.5	571.4	7997.25
1083	828964	873.3	53296.8	571.3	7823.39
1082	826574	873.2	53066	571.2	7883.7
1081	826638	873.1	52653.9	571.1	7899.32
1080	820534	873	52168.8	571	7751.27
1079	814502	872.9	51592.6	570.9	7832.64
1078	813026	872.8	51011.1	570.8	7854.12
1077	812229	872.7	50276.9	570.7	7858.65
1076	804845	872.6	49632.5	570.6	7779.62
1075	806787	872.5	48975.1	570.5	7750.24
1074	801943	872.4	48178.6	570.4	7722.82
1073	801658	872.3	47525	570.3	7630.21
1072	797231	872.2	46710.5	570.2	7776.6
1071	792574	872.1	45929.5	570.1	7720.23
1070	787354	872	45246.2	570	7715.98
1069	784285	871.9	44344.5	569.9	7820.16
1068	784019	871.8	43669.8	569.8	7703.85
1067	782281	871.7	43106.8	569.7	7573.83
1066	775021	871.6	42479.6	569.6	7704.8
1065	774868	871.5	41895.5	569.5	7724.32
1064	779729	871.4	41581.2	569.4	7786.48
1063	780519	871.3	40928.4	569.3	7659.78
1062	775693	871.2	40533.7	569.2	7801.04
1061	779419	871.1	39987.2	569.1	7515.19
1060	777163	871	39650.1	569	7627.82
1059	778976	870.9	39265	568.9	7617.89
1058	781586	870.8	39108.1	568.8	7558.57
1057	782687	870.7	39080.8	568.7	7607.68
1056	784550	870.6	38837.2	568.6	7492.14
1055	785016	870.5	38609.9	568.5	7665.86
1054	789749	870.4	38598.2	568.4	7492.16
1053	792000	870.3	38737.2	568.3	7703.19
1052	792007	870.2	38328.3	568.2	7693.66
1051	791541	870.1	38471.8	568.1	7696.34
1050	796589	870	38490.6	568	7674.93
1049	795394	869.9	38595.1	567.9	7506.94
1048	797417	869.8	38390.7	567.8	7525.53
1047	797089	869.7	38523.3	567.7	7595.32
1046	797628	869.6	38542.3	567.6	7705.7
1045	804249	869.5	38626.4	567.5	7629.56
1044	803630	869.4	38435.1	567.4	7649.82
1043	806816	869.3	38669.7	567.3	7462.24
1042	807483	869.2	38810.3	567.2	7400.34
1041	810616	869.1	38999.4	567.1	7394.91
1040	811862	869	38926.2	567	7522.95
1039	816969	868.9	39066.8	566.9	7537.66
1038	817994	868.8	39131.8	566.8	7538.79
1037	815346	868.7	39256.8	566.7	7527.33
1036	817636	868.6	39125	566.6	7718.63
1035	817985	868.5	39390.4	566.5	7588.85
1034	818765	868.4	39808.3	566.4	7498.7
1033	819254	868.3	39830.9	566.3	7517.59
1032	824038	868.2	39785.9	566.2	7492.48
1031	825694	868.1	40024.3	566.1	7460.6
1030	827459	868	40283.2	566	7368.28
1029	825414	867.9	40370.1	565.9	7419.49
1028	827423	867.8	40338	565.8	7470.76
1027	829376	867.7	40736.6	565.7	7510.13
1026	832941	867.6	40731.8	565.6	7585.02
1025	839565	867.5	40733.1	565.5	7567.58
1024	839444	867.4	40883.8	565.4	7501.36
1023	843987	867.3	41025.1	565.3	7410.34
1022	850848	867.2	41274.9	565.2	7486.24
1021	862703	867.1	41276.8	565.1	7412.53
1020	870171	867	41656.4	565	7510.12
1019	881388	866.9	41781.7	564.9	7454.91
1018	898088	866.8	41889.8	564.8	7474.36
1017	917055	866.7	41816.4	564.7	7411.07
1016	941377	866.6	41934.7	564.6	7264.65
1015	957306	866.5	42237	564.5	7395.99
1014	981195	866.4	42212.3	564.4	7469.49
1013	1004930	866.3	42397.7	564.3	7513.08
1012	1014350	866.2	42519.3	564.2	7500.65
1011	1012330	866.1	42635	564.1	7512.58
1010	1000310	866	42746.1	564	7380.04
1009	975246	865.9	42894.1	563.9	7473.78
1008	942763	865.8	42934.7	563.8	7326.26
1007	912942	865.7	43073.3	563.7	7344.68
1006	889005	865.6	43102.5	563.6	7396.33
1005	873879	865.5	43189	563.5	7329.49
1004	868425	865.4	43413.2	563.4	7399.74
1003	867087	865.3	43809.5	563.3	7500.8
1002	867783	865.2	43776.3	563.2	7488.71
1001	859773	865.1	43932.4	563.1	7468.78
1000	848689	865	44446.3	563	7508.21
999	831125	864.9	44327.2	562.9	7452.19
998	805743	864.8	44576.2	562.8	7426.71
997	782030	864.7	44737.3	562.7	7408.61
996	760361	864.6	44944	562.6	7381.62
995	744964	864.5	45120.2	562.5	7476.26
994	735741	864.4	45391.8	562.4	7480.52
993	726253	864.3	45465.7	562.3	7367.64
992	719656	864.2	45797.8	562.2	7420.56
991	717202	864.1	46128	562.1	7468.84
990	710128	864	46074.5	562	7480.6
989	710164	863.9	46120.6	561.9	7379.52
988	711140	863.8	46486.9	561.8	7481.46
987	709173	863.7	46899.6	561.7	7439.69
986	708053	863.6	46943.1	561.6	7353.3
985	708233	863.5	47233.1	561.5	7435.18
984	714040	863.4	47299.6	561.4	7286.1
983	720802	863.3	47474.8	561.3	7386.71
982	732495	863.2	47646.1	561.2	7484.4
981	749498	863.1	47965.7	561.1	7519.26
980	760903	863	48239.2	561	7466.96
979	773830	862.9	48487.1	560.9	7551.07
978	784383	862.8	48691.9	560.8	7480.2
977	787735	862.7	48591.8	560.7	7466.46
976	792084	862.6	48985	560.6	7488.02
975	786676	862.5	49300	560.5	7474.58
974	771128	862.4	49263.5	560.4	7594.3
973	750484	862.3	49347.1	560.3	7514.29
972	737270	862.2	49450.4	560.2	7568.69
971	724007	862.1	49719.9	560.1	7433.96
970	712336	862	49618.6	560	7474.44
969	699804	861.9	49650.3
968	686550	861.8	49850.4
967	680271	861.7	49739.4
966	677957	861.6	49724.9
965	675085	861.5	49618.5
964	666521	861.4	49546
963	661678	861.3	49518.6
962	662747	861.2	49258.5
961	659629	861.1	49338.2
960	655671	861	49217.1
959	657127	860.9	49033.4
958	655366	860.8	48806.8
957	652943	860.7	48874.3
956	652730	860.6	48553.8
955	649404	860.5	48474
954	649484	860.4	48113.3
953	648080	860.3	48070.8
952	649990	860.2	47898.7
951	646648	860.1	47583.7
950	647434	860	47430.4
949	647477	859.9	47322.5
948	647424	859.8	47177.6
947	648497	859.7	47108.5
946	649740	859.6	46881.1
945	646102	859.5	46814.5
944	647780	859.4	46837.5
943	652740	859.3	46844.4
942	649895	859.2	46580.9
941	650538	859.1	46738.8
940	653861	859	46859.3
939	649602	858.9	46805.5
938	651364	858.8	46721.8
937	654839	858.7	46861.1
936	652466	858.6	47125.5
935	653165	858.5	47019.4
934	657131	858.4	47447
933	659063	858.3	47594.7
932	657804	858.2	47713.2
931	658168	858.1	48084.4
930	656409	858	48185.3
929	658916	857.9	48362.1
928	661953	857.8	48653.9
927	661917	857.7	49147.3
926	664689	857.6	49619.8
925	666465	857.5	49859.7
924	666708	857.4	50230.8
923	661838	857.3	50781.3
922	662010	857.2	51359.7
921	664617	857.1	51824.5
920	664620	857	52752.9
919	664825	856.9	52793.1
918	666917	856.8	53744.1
917	673763	856.7	54088.1
916	676366	856.6	54794.9
915	678469	856.5	55159.9
914	675307	856.4	55704
913	674907	856.3	56068.4
912	680474	856.2	56259.8
911	680505	856.1	56636.9
910	684796	856	56625.5
909	682530	855.9	56670.6
908	687135	855.8	56623.5
907	690305	855.7	56398
906	690575	855.6	56093.6
905	687407	855.5	55497.5
904	688771	855.4	54800.1
903	694855	855.3	53700
902	691486	855.2	52965.4
901	695032	855.1	51843.1
900	698330	855	50688.6
899	694926	854.9	49446.3
898	698860	854.8	47953.6
897	695866	854.7	46446.5
896	697711	854.6	44798
895	694657	854.5	43211.4
894	694032	854.4	41521.9
893	688875	854.3	40218.4
892	687745	854.2	38599.1
891	687856	854.1	37347.7
890	685613	854	36120.9
889	686670	853.9	35299.7
888	693996	853.8	34211.9
887	701949	853.7	33687.9
886	711307	853.6	33171.2
885	726300	853.5	32758.6
884	745754	853.4	32426
883	762761	853.3	32130
882	784540	853.2	31886.7
881	797206	853.1	31718.1
880	809664	853	31622.4
879	812281	852.9	31505.3
878	814052	852.8	31466.2
877	819812	852.7	31331.5
876	833824	852.6	31370.5
875	850271	852.5	31178.3
874	847340	852.4	31198.6
873	811915	852.3	31295.9
872	751873	852.2	31078.5
871	695254	852.1	30829.9
870	658666	852	30976.8
869	656002	851.9	30848.7
868	673325	851.8	30879.7
867	694543	851.7	30845.6
866	716735	851.6	30977.7
865	739971	851.5	30678.7
864	769676	851.4	30696.1
863	790142	851.3	30794.3
862	808224	851.2	30766.4
861	811218	851.1	30720.1
860	803165	851	30630.7
859	800749	850.9	30724.7
858	818940	850.8	30728.4
857	846559	850.7	30675.9
856	835838	850.6	30457.4
855	769879	850.5	30579.3
854	662225	850.4	30747.6
853	574320	850.3	30633
852	531214	850.2	30657.1
851	517853	850.1	30543.8
850	511620	850	30686.3
849	513066	849.9	30692
848	514502	849.8	30547.2
847	513398	849.7	30598.7
846	512525	849.6	30457
845	514367	849.5	30649
844	513529	849.4	30564.4
843	515069	849.3	30555.5
842	512572	849.2	30654.2
841	510778	849.1	30474.2
840	513764	849	30614.8
839	513497	848.9	30685
838	510429	848.8	30655.1
837	510498	848.7	30533.3
836	512770	848.6	30579.3
835	515381	848.5	30550.5
834	510905	848.4	30665.8
833	517099	848.3	30716.4
832	522213	848.2	30725.9
831	525378	848.1	30728.4
830	533028	848	30571.3
829	545281	847.9	30443.3
828	566297	847.8	30460.5
827	591732	847.7	30578.1
826	614673	847.6	30563.3
825	637159	847.5	30711
824	649935	847.4	30791.5
823	642505	847.3	30522.4
822	617310	847.2	30510.3
821	579678	847.1	30606
820	544298	847	30655
819	525381	846.9	30746.1
818	511646	846.8	30645.3
817	504631	846.7	30579.4
816	501585	846.6	30482.4
815	496792	846.5	30597.4
814	493627	846.4	30549.8
813	489262	846.3	30514.6
812	483418	846.2	30588
811	480225	846.1	30568.1
810	478206	846	30658.2
809	477303	845.9	30675
808	479089	845.8	30642.8
807	480341	845.7	30759.9
806	475418	845.6	30723.9
805	474169	845.5	30581.2
804	477485	845.4	30715.4
803	479445	845.3	30701.2
802	475555	845.2	30607.8
801	475956	845.1	30581.6
800	479030	845	30574.4
799	479133	844.9	30518.1
798	479841	844.8	30653.9
797	481427	844.7	30661.9
796	483175	844.6	30580.8
795	482546	844.5	30630.8
794	481627	844.4	30519.3
793	485489	844.3	30607.1
792	486042	844.2	30690.1
791	486486	844.1	30648
790	489481	844	30575.3
789	492420
788	494547
787	498206
786	502552
785	504851
784	505939
783	505405
782	505043
781	508038
780	509612
779	508172
778	506587
777	502744
776	499917
775	495449
774	489320
773	482816
772	469647
771	462584
770	454588
769	450855
768	445883
767	441974
766	439488
765	435500
764	430245
763	431246
762	431621
761	431445
760	431525
759	428303
758	430350
757	428925
756	426690
755	425902
754	423827
753	424139
752	423745
751	419916
750	419538
749	417332
748	418000
747	417608
746	416624
745	415865
744	418438
743	418860
742	417666
741	418255
740	419561
739	420366
738	422209
737	423502
736	427422
735	427690
734	427685
733	425553
732	425817
731	432745
730	432615
729	431888
728	435749
727	438965
726	442957
725	447655
724	448420
723	448370
722	448892
721	451449
720	457487
719	464816
718	467308
717	470913
716	474562
715	475091
714	473393
713	472895
712	467672
711	460536
710	455050
709	448880
708	443392
707	435992
706	426412
705	418315
704	407363
703	396338
702	390779
701	384221
700	379106
699	374977
698	375551
697	372716
696	370258
695	368580
694	368074
693	364220
692	361596
691	360433
690	358680
689	357551
688	355778
687	354668
686	352869
685	352157
684	351801
683	351070
682	354322
681	353967
680	354801
679	353630
678	358071
677	356994
676	354844
675	360215
674	362184
673	362517
672	363691
671	365652
670	366736
669	366104
668	364885
667	368122
666	368878
665	371153
664	369673
663	372572
662	371467
661	369923
660	369542
659	368410
658	369919
657	370878
656	374270
655	374942
654	380046
653	388349
652	396943
651	406378
650	417964
649	429449
648	441415
647	451465
646	457371
645	457845
644	455751
643	450172
642	440204
641	428423
640	415141
639	400947
638	379672
637	359948
636	345259
635	329928
634	320342
633	317241
632	316689
631	317800
630	317074
629	318705
628	320646
627	321924
626	323311
625	321018
624	319923
623	315947
622	313560
621	307450
620	303381
619	302574
618	301687
617	302706
616	301576
615	304640
614	308287
613	308599
612	311523
611	314649
610	315084
609	314791
608	313599
607	313176
606	313710
605	315530
604	315016
603	314393
602	311909
601	312290
600	308740
599	306830
598	303872
597	299911
596	292777
595	288567
594	288401
593	302617
592	347324
591	431747
590	541602
589	638892
588	678863
587	613009
586	460394
585	318114
584	244298
583	234318
582	277898
581	385826
580	546906
579	716117
578	823664
577	787400
576	599605
575	374151
574	227569
573	175225
572	160420
571	153677
570	148764
569	147661
568	146327
567	143835
566	143254
565	142707
564	142647
563	141792
562	140854
561	145377
560	146045
559	148537
558	152338
557	156627
556	158160
555	159551
554	158963
553	158849
552	154868
551	148563
550	144698
549	140902
548	138442
547	134868
546	130044
545	125311
544	118687
543	115320
542	111558
541	109870
540	108142
539	107142
538	105642
537	110716
536	137449
535	201664
534	300089
533	412756
532	466249
531	426402
530	306116
529	175827
528	100178
527	74844.6
526	70369.7
525	67585.7
524	66601.1
523	65750.5
522	63799.4
521	64820.9
520	63846.2
519	64805.4
518	63416.3
517	62888.8
516	63469.6
515	63276.6
514	63006
513	62964.2
512	63424.4
511	63617
510	63280.9
509	63528.3
508	63252.3
507	64420.8
506	64213.7
505	64116.4
504	64960.8
503	64831.5
502	65666.2
501	66036.8
500	66215.1
499	67192.6
498	68371.9
497	69780.7
496	68962.1
495	66168
494	64058.1
493	62550
492	62880.9
491	62305.4
490	62828.9
489	63637.1
488	62974.5
487	63098.1
486	62133.7
485	63015.3
484	63044.9
483	62606.3
482	62754.3
481	62211.7
480	61932.9
479	62236.1
478	62341.5
477	63541.9
476	63633.6
475	63528
474	61962.5
473	62935.2
472	63533.4
471	63312.7
470	63935.2
469	63426.1
468	62715.1
467	63133.1
466	63570.5
465	63408
464	64125.3
463	63733.1
462	63007.4
461	64032.6
460	63119.3
459	62976.5
458	63568.7
457	63293.5
456	64096.3
455	63330
454	64152.6
453	64248.8
452	64003.6
451	62841.3
450	64001.2
449	64376.6
448	63613.7
447	63389
446	63807.1
445	63093.1
444	64530.3
443	63910.8
442	62654.2
441	63855.7
440	65846.5
439	65126.7
438	64593.4
437	65632
436	66062.8
435	64029.1
434	63910.8
433	64693.6
432	64247.5
431	65375.8
430	65266.6
429	64653.9
428	65700.9
427	65174
426	64818.5
425	64374.2
424	65307.9
423	65724.5
422	63849.5
421	65045.5
420	65932.2
419	65346.2
418	64540.7
417	65528.9
416	65944.7
415	65956.4
414	66305.2
413	66368.1
412	65704.2
411	65651.2
410	66143.1
409	66865.1
408	67596.4
407	67830.3
406	66760.8
405	65538.1
404	65201.6
403	66064.5
402	66645
401	66197.7
400	66131.6
399	66241
398	67166.1
397	67142.5
396	66466.6
395	66438.6
394	65789
393	66373.6
392	67459.2
391	67454.7
390	67175.9
389	67550.8
388	66995.4
387	66574
386	66884.8
385	67390.2
384	65479.9
383	66116
382	66976.7
381	67130.2
380	67241.5
379	67211.9
378	67782.2
377	67543.7
376	68299.1
375	68168.3
374	68342.1
373	68872.1
372	67762.5
371	67068.1
370	67399.1
369	66984.5
368	68085.3
367	69021.3
366	68000
365	68167.4
364	68556.2
363	68047.4
362	67826.8
361	68560.6
360	68726.7
359	68935.4
358	69181.7
357	68900.8
356	68464.7
355	68085.1
354	68858.6
353	69495
352	69728.9
351	68560.9
350	68607.8
349	69764
348	70754.6
347	69530.5
346	68475.7
345	68342.3
344	69509.1
343	68087.1
342	68955.7
341	69927.8
340	70710.4
339	70381.2
338	70315.6
337	70521.9
336	69730.3
335	69666.4
334	69707
333	70148
332	70645.1
331	70255.2
330	69766
329	70784.1
328	70259.5
327	71029.2
326	70277.6
325	70813.5
324	70893.6
323	71022.5
322	72174.5
321	72312.2
320	70865.8
319	70355.2
318	71432.7
317	72076.7
316	72226.5
315	70573
314	70727.9
313	73211.6
312	72487.2
311	72611.2
310	71867
309	71785.6
308	71663.4
307	72404.3
306	72425.8
305	71853.2
304	71959.3
303	72300.9
302	72202.7
301	72016.1
300	72915.1
299	73135.6
298	71924
297	72492.6
296	71597.5
295	72983.6
294	72444.1
293	72781
292	73179.3
291	72540.3
290	73658
289	74480.1
288	77753.8
287	79907
286	81268.5
285	81059.5
284	76396.7
283	74708
282	73781.5
281	73142.7
280	72509.4
279	72485.7
278	72834.5
277	72293.4
276	73094.5
275	73536.9
274	73245.1
273	72709.7
272	74649
271	72999.6
270	73741
269	74450.3
268	74450
267	74319.3
266	73937.6
265	73952.5
264	74409.3
263	74170.4
262	74543.5
261	75406.5
260	75099.9
259	75070.6
258	75435.6
257	75547.5
256	75116.1
255	75338.3
254	75709.2
253	75292.5
252	75208.5
251	75834
250	75265.8
249	75438.3
248	75562.2
247	77212.3
246	77343.1
245	76804.8
244	76062.5
243	74621.6
242	74347.2
241	75951.8
240	76587.6
239	76591.4
238	77234.9
237	76369
236	76741.3
235	76548.9
234	77143.4
233	77215.6
232	76927.5
231	76930.6
230	77310.9
229	77920
228	77352.1
227	78753.2
226	78711.6
225	77374.2
224	77078
223	77901.2
222	79092.5
221	78439.4
220	78617.6
219	77582.5
218	77167.6
217	78185.7
216	78622.6
215	79349
214	80762.4
213	79528.9
212	78762.6
211	79019.1
210	79981.2
209	80618.3
208	79998.2
207	80022.9
206	81014
205	81196.3
204	80691.2
203	80103.6
202	80956.2
201	81439.9
200	81334
199	82251.7
198	82021.9
197	83122.9
196	82761.8
195	81485.2
194	83012.4
193	82950.3
192	82397.4
191	82858.7
190	82716.1
189	83089.7
188	83376
187	82386.6
186	82409.2
185	83639.5
184	83929.9
183	82070.3
182	83344.5
181	84290.2
180	83192.2
179	83660.8
178	85581.8
177	88840
176	93593.5
175	97922.4
174	100210
173	99021.6
172	94801.1
171	88787.8
170	85302.4
169	83879.1
168	83970.7
167	85166.3
166	84767.2
165	83991.6
164	82130.7
163	82806.4
162	83773.3
161	84300
160	83933.5
159	85076.4
158	85878.2
157	86359.8
156	84628.8
155	85474.1
154	86476
153	86986.2
152	87017.8
151	87125.8
150	87902.7
149	88574.4
148	89415.9
147	88846.1
146	89560.1
145	90220.1
144	91351.6
143	91604.3
142	91677
141	92016.2
140	93552.2
139	93471.3
138	92658.8
137	93153.2
136	93733.4
135	94128
134	93102.9
133	91826.5
132	90983.7
131	91453.2
130	92522.9
129	91371.3
128	91394.2
127	92375.8
126	95060.8
125	95809.2
124	98433.1
123	101715
122	102948
121	105792
120	110016
119	112582
118	114117
117	118825
116	124941
115	128971
114	129887
113	123987
112	108071
111	92316.1
110	80976.8
109	73213.1
108	68105.3
107	67866.5
106	65070.3
105	65162.4
104	65376.9
103	65006.1
102	65388.9
101	64536.7
100	63645.1
99	64625.1
98	65734.8
97	66373.4
96	66377.4
95	67071.2
94	66270.6
93	66882
92	67847.4
91	70444.9
90	71876.3
89	72264
88	71251
87	69502.9
86	68684.8
85	68333.7
84	69877.1
83	70100
82	72622.8
81	72605
80	73177.8
79	73753.6
78	75804.2
77	79542.6
76	84782.7
75	91250
74	95807.5
73	99184.6
72	105513
71	115477
70	128738
69	132562
68	117064
67	91875.3
66	66671.6
65	53220.2
64	47768.8
63	45374.7
62	42321.2
61	40217.6
60	37860.8
59	36390.9
58	34076.3
57	33255.4
56	32326
55	31598.2
54	30499.2
53	30446.2
52	29584.1
51	29590.4
50	33226.1
49	48530.3
48	88006.6
47	149538
46	202862
45	208008
44	156397
43	87177.6
42	41919.8
41	24041.3
40	19667.6
39	17004.7
38	15730.9
37	15532
36	15009.1
35	14808.6
34	14858.7
33	15319.2
32	15477.9
31	16025
30	15910.5
29	17120.9
28	18084
27	19594.5
26	21983.2
25	25614.7
24	27465.8
23	27017.8
22	24001.4
21	18560.7
20	13433.4
19	10803.4
18	9919.41
17	9640.47
16	10563.2
15	13485.4
14	15449.8
13	18153.6
12	21128.4
11	24019.2
10	25719.5
9	25710.2
8	26668.8
7	29311.8
6	33047.6
5	35081.5
4	33107.8
3	24804
2	13012.9
1	4703.53
0	1354.81
-1	610.114
-2	352.476
-3	241.071
-4	126.561
-5	77.616
-6	76.8707
-7	42.6271
-8	21.1785
-9	22.624
-10	38.9906

## Sheet: XPS NTO-600
Survey		Ni 2p		Te 3d		O 1s
B.E.	Intensity	B.E.	Intensity	B.E.	Intensity	B.E.	Intensity
eV	a.u.	eV	a.u.	eV	a.u.	eV	a.u.
1350	1032540	900	44147.4	598	18693.2	545	7056.83
1349	1027810	899.9	44138.6	597.9	18711.9	544.9	7074.82
1348	1020770	899.8	43998	597.8	18601.9	544.8	7101.64
1347	1019400	899.7	44035.1	597.7	18665	544.7	7152.32
1346	1013520	899.6	44006.3	597.6	18700.2	544.6	7036.73
1345	1009600	899.5	44109.6	597.5	18511.8	544.5	7050.42
1344	1001520	899.4	44162.5	597.4	18599.3	544.4	6999.14
1343	995148	899.3	44224.2	597.3	18641.4	544.3	6962.64
1342	994236	899.2	44197.4	597.2	18780.3	544.2	7039.59
1341	991721	899.1	44160.7	597.1	18588.9	544.1	7009.64
1340	987017	899	44070.4	597	18400.9	544	6772.2
1339	983585	898.9	44251.4	596.9	18571.1	543.9	6937.77
1338	975301	898.8	44484.8	596.8	18630.8	543.8	6794.25
1337	976904	898.7	44143.9	596.7	18380.6	543.7	6838.61
1336	968695	898.6	44189.7	596.6	18000.5	543.6	6780.18
1335	962924	898.5	44246.4	596.5	18153.2	543.5	6855.25
1334	963165	898.4	44108.3	596.4	18228.5	543.4	6766.25
1333	958847	898.3	44194.4	596.3	18227.5	543.3	6790.92
1332	956966	898.2	44124.3	596.2	18278.5	543.2	6648.69
1331	951597	898.1	43998.7	596.1	18043.5	543.1	6690.82
1330	947477	898	44107	596	17772.5	543	6801.63
1329	946457	897.9	44141.3	595.9	17850.8	542.9	6671.74
1328	945008	897.8	44070.5	595.8	17950.9	542.8	6625.29
1327	948302	897.7	44097.5	595.7	17943.8	542.7	6711.84
1326	941810	897.6	44331.4	595.6	17819.1	542.6	6676.41
1325	938028	897.5	43937.4	595.5	17571.8	542.5	6509.34
1324	938373	897.4	44248.8	595.4	17694.6	542.4	6450.36
1323	929239	897.3	44369.6	595.3	17815.5	542.3	6345.39
1322	930314	897.2	44219.1	595.2	17522.3	542.2	6427.2
1321	929885	897.1	44132.5	595.1	17495.3	542.1	6426.61
1320	926821	897	43978.1	595	17681.8	542	6434.48
1319	926786	896.9	44206.3	594.9	17492.1	541.9	6373.08
1318	923589	896.8	44180.2	594.8	17669.1	541.8	6215.87
1317	921244	896.7	44084.6	594.7	17354.6	541.7	6218.73
1316	920261	896.6	44055.8	594.6	17392.1	541.6	6411.78
1315	921541	896.5	44202.8	594.5	17444.2	541.5	6228.02
1314	917455	896.4	44139.6	594.4	17409.2	541.4	6174.97
1313	915800	896.3	44100	594.3	17453.5	541.3	6418.39
1312	912343	896.2	44080.2	594.2	17298.9	541.2	6330.25
1311	914666	896.1	44058.4	594.1	17322.1	541.1	6203.51
1310	913695	896	44132.5	594	17291.2	541	6242.98
1309	910960	895.9	44268	593.9	17257	540.9	6269.96
1308	905898	895.8	44005.8	593.8	17213.4	540.8	6125.4
1307	902059	895.7	43785.9	593.7	17111.1	540.7	6176.16
1306	899495	895.6	44049.3	593.6	17159.1	540.6	6228.89
1305	898336	895.5	44103.6	593.5	16971.9	540.5	6118.29
1304	896929	895.4	44105.9	593.4	17094.5	540.4	6082.23
1303	892485	895.3	44204.4	593.3	16783	540.3	6109.55
1302	888559	895.2	44047.5	593.2	16870.3	540.2	6167.05
1301	884961	895.1	43800.3	593.1	16926.1	540.1	6010.92
1300	883147	895	44042.2	593	16866.4	540	5812.91
1299	884610	894.9	44250	592.9	16726.4	539.9	6036.3
1298	883870	894.8	43989.4	592.8	16869.2	539.8	6242.43
1297	878578	894.7	44070.6	592.7	16693.6	539.7	6275.16
1296	879209	894.6	44074.9	592.6	16629.8	539.6	6143.93
1295	874024	894.5	43905.6	592.5	16539.3	539.5	6069.92
1294	871434	894.4	43799.1	592.4	16498	539.4	6190.81
1293	870695	894.3	44091.9	592.3	16740.2	539.3	6092.48
1292	870871	894.2	44146.3	592.2	16579.9	539.2	5988.78
1291	870835	894.1	44066.3	592.1	16256.2	539.1	6190.85
1290	867746	894	44008.3	592	16288.7	539	6238.39
1289	869927	893.9	43968.4	591.9	16235.1	538.9	6115.15
1288	869870	893.8	43844.4	591.8	16241.5	538.8	6162.64
1287	869509	893.7	43992.1	591.7	16128.9	538.7	6295.1
1286	867235	893.6	43845.5	591.6	16185.7	538.6	6006.27
1285	862017	893.5	44066.2	591.5	16129.9	538.5	6119.9
1284	863041	893.4	43911.9	591.4	16084	538.4	5880.24
1283	862993	893.3	43872.9	591.3	15882.3	538.3	6335.51
1282	861838	893.2	43780.9	591.2	16098.7	538.2	6085
1281	858675	893.1	43916.2	591.1	15951.1	538.1	6135.53
1280	861465	893	43595.6	591	15914.5	538	6139.01
1279	863065	892.9	43688.9	590.9	15951.6	537.9	6113.79
1278	861373	892.8	43836.2	590.8	15964.1	537.8	5997.81
1277	856442	892.7	43868.6	590.7	16125.1	537.7	6024.79
1276	856526	892.6	43766.6	590.6	16133.1	537.6	5904.54
1275	857252	892.5	43586.2	590.5	16235.6	537.5	5971.6
1274	858972	892.4	43756.5	590.4	16186.9	537.4	5958.34
1273	855569	892.3	43696	590.3	16386.9	537.3	5976.87
1272	853445	892.2	43815	590.2	16646.6	537.2	6053.43
1271	855566	892.1	43718.3	590.1	16937.6	537.1	5871.34
1270	855578	892	43698.9	590	17232.4	537	5965.96
1269	855867	891.9	43528.4	589.9	17778.1	536.9	5992.22
1268	859918	891.8	43651.8	589.8	18170.1	536.8	5863.15
1267	857679	891.7	43406.9	589.7	18761.3	536.7	5887.4
1266	855583	891.6	43406.8	589.6	19005.3	536.6	5686.24
1265	849738	891.5	43579.6	589.5	19816.7	536.5	5882.94
1264	847638	891.4	43517.7	589.4	20612.6	536.4	5902.96
1263	851809	891.3	43278.3	589.3	21525.3	536.3	5783.5
1262	848317	891.2	43447.9	589.2	21861.4	536.2	5764.47
1261	845445	891.1	43524.1	589.1	22971.6	536.1	5773.17
1260	846566	891	43491.9	589	23757.2	536	5604.32
1259	843487	890.9	43573.8	588.9	25114.3	535.9	5487.95
1258	840882	890.8	43422.9	588.8	25690.8	535.8	5673.75
1257	840474	890.7	43300.4	588.7	26865.9	535.7	5639.83
1256	843230	890.6	43380.2	588.6	28125.9	535.6	5698.04
1255	842478	890.5	43106.8	588.5	29277	535.5	5734.93
1254	842097	890.4	43255	588.4	30976.3	535.4	5591.5
1253	833744	890.3	43305.9	588.3	32622.8	535.3	5442.12
1252	837114	890.2	43345.6	588.2	34039.5	535.2	5476.31
1251	837820	890.1	43381	588.1	35724.3	535.1	5467.63
1250	834910	890	43280.2	588	37767.3	535	5431.06
1249	838399	889.9	43235.2	587.9	39817.9	534.9	5579.84
1248	838925	889.8	43217	587.8	42559.2	534.8	5396.08
1247	834161	889.7	43277.7	587.7	44610.8	534.7	5345.76
1246	835964	889.6	43110	587.6	46891.8	534.6	5343.93
1245	831534	889.5	43177.2	587.5	50152.4	534.5	5576.53
1244	833104	889.4	43058	587.4	52856.8	534.4	5430.85
1243	838041	889.3	43221.9	587.3	55952.4	534.3	5608.19
1242	836058	889.2	43352.7	587.2	59125.5	534.2	5688
1241	833380	889.1	43480.3	587.1	61682.1	534.1	5627.77
1240	835790	889	43262.9	587	64983.3	534	5853.25
1239	834253	888.9	43136.8	586.9	67433.3	533.9	5946.22
1238	840359	888.8	42850.3	586.8	70046.6	533.8	6095.79
1237	835881	888.7	43048.6	586.7	71783	533.7	6437.35
1236	832256	888.6	43138.9	586.6	73489.7	533.6	6517.41
1235	834762	888.5	43273.5	586.5	74208.2	533.5	6750.88
1234	834462	888.4	43233	586.4	73762.2	533.4	7198.51
1233	833084	888.3	43321.7	586.3	72558.8	533.3	7584.25
1232	831964	888.2	43359.1	586.2	70420.6	533.2	7992.89
1231	830535	888.1	43326	586.1	67155	533.1	8366.57
1230	833504	888	43165.1	586	63076.9	533	9070.4
1229	836744	887.9	43088.8	585.9	57948.5	532.9	9712.54
1228	831995	887.8	43310.5	585.8	52431.3	532.8	10106.1
1227	831049	887.7	43234.1	585.7	47170.9	532.7	10851.3
1226	832924	887.6	43266.4	585.6	41630.8	532.6	11699.4
1225	832055	887.5	43160.3	585.5	36557.5	532.5	12676.3
1224	829695	887.4	43161.5	585.4	32346.5	532.4	13438.9
1223	829543	887.3	43406.3	585.3	28329	532.3	14645.2
1222	833019	887.2	43279.2	585.2	25347.6	532.2	15551.1
1221	828552	887.1	43412.2	585.1	22938.6	532.1	16624.7
1220	826547	887	43196.7	585	20694.6	532	18056.3
1219	829866	886.9	43323.8	584.9	19121.2	531.9	19178.5
1218	828926	886.8	43377.8	584.8	18094.8	531.8	20875.3
1217	828474	886.7	43529.8	584.7	17015.6	531.7	22220.9
1216	828023	886.6	43587.9	584.6	16448.5	531.6	23877.5
1215	829456	886.5	43390.6	584.5	15963.3	531.5	25326.6
1214	825831	886.4	43447.6	584.4	15388.9	531.4	27091.4
1213	829239	886.3	43594.9	584.3	14900.3	531.3	28546.3
1212	829033	886.2	43651.2	584.2	14756.5	531.2	30273.7
1211	827581	886.1	43705.4	584.1	14460	531.1	32353.6
1210	826549	886	43540.9	584	13968.9	531	34072
1209	830187	885.9	43817.2	583.9	13948.7	530.9	35310.7
1208	826842	885.8	43921.8	583.8	13744.9	530.8	37374.7
1207	825650	885.7	44075.9	583.7	13935.4	530.7	38895.2
1206	825669	885.6	44063.8	583.6	13637.4	530.6	39604.3
1205	826989	885.5	44063.8	583.5	13452	530.5	40899.9
1204	828841	885.4	44123.6	583.4	13271.6	530.4	41188.1
1203	827602	885.3	44212.1	583.3	13087.8	530.3	41732.5
1202	831656	885.2	44351.1	583.2	13010	530.2	41777.2
1201	832839	885.1	44624.9	583.1	12979.7	530.1	40819.8
1200	829383	885	44518.9	583	13008.7	530	39225.3
1199	830020	884.9	44626.2	582.9	12840.1	529.9	37699.3
1198	830796	884.8	44789.9	582.8	12634.5	529.8	35608.3
1197	826486	884.7	44845	582.7	12459.8	529.7	32775.8
1196	826712	884.6	44745.9	582.6	12422.5	529.6	30190.4
1195	829949	884.5	44983	582.5	12301.1	529.5	26814.8
1194	834568	884.4	45081.5	582.4	12453.2	529.4	23699.5
1193	829984	884.3	45424.6	582.3	12028.4	529.3	19598.2
1192	830199	884.2	45413	582.2	12046.2	529.2	16709.7
1191	828854	884.1	45449.1	582.1	12000.1	529.1	14134.1
1190	830069	884	45609.8	582	12010	529	11599.7
1189	832439	883.9	45563.7	581.9	11847.3	528.9	10079.9
1188	830132	883.8	45762.1	581.8	11913.6	528.8	8418.76
1187	828056	883.7	45862.5	581.7	11720.7	528.7	7227.44
1186	828983	883.6	45967.1	581.6	11546.3	528.6	6437.1
1185	831595	883.5	46102.5	581.5	11558.7	528.5	5806.96
1184	834253	883.4	46345.8	581.4	11502.1	528.4	5448.22
1183	835347	883.3	46369.3	581.3	11398.8	528.3	5250.86
1182	832699	883.2	46525.9	581.2	11515.3	528.2	4901.99
1181	834762	883.1	46538.7	581.1	11533.4	528.1	4671.97
1180	835367	883	46956.3	581	11466.2	528	4563.02
1179	838243	882.9	47203.8	580.9	11620	527.9	4379.05
1178	834236	882.8	47071.1	580.8	11515.9	527.8	4274.23
1177	837348	882.7	47179	580.7	11525.8	527.7	4379.34
1176	836000	882.6	47376.6	580.6	11598.3	527.6	4175.96
1175	835540	882.5	47616.5	580.5	11703.4	527.5	3981.92
1174	836632	882.4	47538.9	580.4	11697.8	527.4	4031.18
1173	838476	882.3	47761.9	580.3	11904.2	527.3	3999.98
1172	837178	882.2	47969.9	580.2	11996.9	527.2	4117
1171	839163	882.1	48034.7	580.1	12168.7	527.1	4158.58
1170	839916	882	48172.1	580	12633.2	527	4042.51
1169	837688	881.9	48209.5	579.9	12593.7	526.9	3972.88
1168	841226	881.8	48192.8	579.8	13102	526.8	4063.64
1167	842052	881.7	48555.4	579.7	13778.2	526.7	3958.14
1166	841003	881.6	48657.5	579.6	14342.8	526.6	4069.78
1165	843390	881.5	48709.4	579.5	14781.7	526.5	3947.04
1164	837072	881.4	48963.4	579.4	15281	526.4	3959.76
1163	840292	881.3	49295	579.3	16220.8	526.3	3967.22
1162	839201	881.2	49374.7	579.2	17144.6	526.2	3990.24
1161	840678	881.1	49490.9	579.1	17882.9	526.1	3964.41
1160	842016	881	49602	579	18820	526	3889.89
1159	842064	880.9	49647.6	578.9	20294.7	525.9	3960.82
1158	844239	880.8	49700.7	578.8	21349	525.8	3958.99
1157	839812	880.7	49673.6	578.7	22667.3	525.7	3848.3
1156	838724	880.6	50005.1	578.6	24338.8	525.6	3769.87
1155	839378	880.5	49978.9	578.5	25630.1	525.5	3770.22
1154	842430	880.4	50057.4	578.4	27260.6	525.4	3918.64
1153	842281	880.3	50214.3	578.3	29023.4	525.3	3769.08
1152	845294	880.2	50170.5	578.2	31181.8	525.2	3835.53
1151	846108	880.1	50332.3	578.1	33033.2	525.1	3836.3
1150	847874	880	50240.4	578	35008.3	525	4027.14
1149	852205	879.9	50162.2	577.9	37159.7
1148	850353	879.8	50215.5	577.8	40155.6
1147	851727	879.7	50240.9	577.7	42724.5
1146	856976	879.6	50208.4	577.6	46062.3
1145	861554	879.5	50474.9	577.5	49265.3
1144	865700	879.4	50329.7	577.4	52689.7
1143	868414	879.3	50595.3	577.3	56068.4
1142	865944	879.2	50639.4	577.2	59956.4
1141	861896	879.1	50570.4	577.1	63931.2
1140	861256	879	50517	577	68352.9
1139	860032	878.9	50467.6	576.9	72334.6
1138	859774	878.8	50655	576.8	76330.6
1137	856539	878.7	50705.6	576.7	80168.1
1136	854798	878.6	50870.2	576.6	84753
1135	854279	878.5	50754.3	576.5	88380.2
1134	853688	878.4	50710.2	576.4	91140.1
1133	855113	878.3	50520	576.3	93207.6
1132	851475	878.2	50475.8	576.2	94427.5
1131	844499	878.1	50436.6	576.1	94863.8
1130	846635	878	50638.1	576	93801.5
1129	845119	877.9	50466.2	575.9	91805.7
1128	843789	877.8	50669.9	575.8	88329.7
1127	842999	877.7	50530.6	575.7	82698.7
1126	840852	877.6	50442.1	575.6	76893.7
1125	837827	877.5	50290.2	575.5	70176.6
1124	838575	877.4	50499.2	575.4	62063.7
1123	838732	877.3	50223.4	575.3	54373.5
1122	839568	877.2	50191.9	575.2	47387.1
1121	843987	877.1	50351.5	575.1	40338.7
1120	843282	877	50443.1	575	34608.4
1119	844479	876.9	50537.1	574.9	29611.4
1118	850028	876.8	50585.6	574.8	25627
1117	844181	876.7	50327.2	574.7	21887.1
1116	849390	876.6	50495.4	574.6	19212.9
1115	851227	876.5	50564.7	574.5	17200.7
1114	853161	876.4	50700.4	574.4	16093.5
1113	855655	876.3	50782.8	574.3	14681.1
1112	858560	876.2	50816.4	574.2	13423.6
1111	862225	876.1	50803.9	574.1	12771.7
1110	859289	876	51034.7	574	12540.3
1109	859956	875.9	51012.8	573.9	11439.7
1108	862216	875.8	51321.1	573.8	10969.2
1107	867303	875.7	51436.5	573.7	10624.6
1106	867715	875.6	51661.9	573.6	10540.4
1105	866199	875.5	51875.9	573.5	10523.6
1104	866726	875.4	52028.9	573.4	10264.3
1103	868591	875.3	52140.7	573.3	9883.82
1102	871234	875.2	52517.1	573.2	9766.5
1101	867016	875.1	52854	573.1	9685.38
1100	872224	875	52920	573	9551.44
1099	873593	874.9	53193.9	572.9	9370.72
1098	874607	874.8	53304	572.8	9446.04
1097	874807	874.7	53471.9	572.7	9408.55
1096	870579	874.6	53727.1	572.6	9132.84
1095	875744	874.5	54313.4	572.5	9061.51
1094	873545	874.4	54484.6	572.4	8840.39
1093	876860	874.3	54800	572.3	8877.08
1092	877481	874.2	55047	572.2	8903.84
1091	875778	874.1	55136.8	572.1	8671.89
1090	876292	874	55476.5	572	8685.09
1089	878801	873.9	55672.2	571.9	8741.62
1088	880497	873.8	55797.1	571.8	8554.75
1087	876438	873.7	55946.3	571.7	8486.51
1086	877811	873.6	56127.8	571.6	8557.83
1085	881442	873.5	56088.1	571.5	8528.46
1084	882185	873.4	56507.1	571.4	8583.83
1083	883392	873.3	56464.3	571.3	8415.9
1082	878063	873.2	56273.3	571.2	8349.39
1081	874030	873.1	56108.5	571.1	8249.64
1080	872284	873	56290.4	571	8367.43
1079	867045	872.9	56096.8	570.9	8244.17
1078	866091	872.8	55520	570.8	8286.7
1077	871718	872.7	55310	570.7	8372.19
1076	875277	872.6	55238.3	570.6	8241.86
1075	876357	872.5	54850.1	570.5	8155.98
1074	868651	872.4	54253.4	570.4	8100.53
1073	862615	872.3	53625.5	570.3	8042.23
1072	858814	872.2	52881.4	570.2	8194.88
1071	852357	872.1	52286.6	570.1	8118.41
1070	839007	872	51588.3	570	8153.97
1069	826848	871.9	51110.4	569.9	8025.53
1068	820215	871.8	50395.1	569.8	8051.35
1067	810949	871.7	49552.1	569.7	8146.2
1066	810161	871.6	48712.7	569.6	7958.22
1065	808042	871.5	48017.5	569.5	8058.46
1064	809815	871.4	47218.5	569.4	7949.15
1063	811845	871.3	46612.1	569.3	7899.84
1062	814351	871.2	45861.6	569.2	7852.79
1061	811615	871.1	45188.9	569.1	7928.89
1060	810282	871	44477.6	569	7869.95
1059	808553	870.9	43795.4	568.9	7951.63
1058	811452	870.8	43160.8	568.8	7899.81
1057	815960	870.7	42542.2	568.7	7876.53
1056	815375	870.6	42027.5	568.6	7820.79
1055	818177	870.5	41831.2	568.5	7892.16
1054	818766	870.4	41393.6	568.4	7967.16
1053	818992	870.3	41190.8	568.3	7882.37
1052	823412	870.2	40813.8	568.2	7932.41
1051	824534	870.1	40663.5	568.1	7862.8
1050	822352	870	40297.4	568	7937.18
1049	825191	869.9	40159.4	567.9	7785.34
1048	828965	869.8	40018.1	567.8	7731.3
1047	832784	869.7	40149.3	567.7	7769.2
1046	832784	869.6	39855.9	567.6	7824.08
1045	836368	869.5	39790.4	567.5	7947.43
1044	838861	869.4	39741.5	567.4	7741.93
1043	840438	869.3	39847.3	567.3	7898.31
1042	840255	869.2	39791.1	567.2	7920.27
1041	847888	869.1	39760	567.1	7797.95
1040	846389	869	39716.2	567	7710.25
1039	850303	868.9	39618	566.9	7883.82
1038	847973	868.8	39812.2	566.8	7750.36
1037	852734	868.7	39896.4	566.7	7706.39
1036	860384	868.6	39867.4	566.6	7763.53
1035	860776	868.5	39986.4	566.5	7742.08
1034	859422	868.4	39998.6	566.4	7771.66
1033	862717	868.3	40225.7	566.3	7865.57
1032	864816	868.2	40482.3	566.2	7762.13
1031	864534	868.1	40568.8	566.1	7621.84
1030	863628	868	40503.6	566	7677.27
1029	867152	867.9	40836.2	565.9	7979.41
1028	871925	867.8	40749.1	565.8	7726.91
1027	870181	867.7	40813.1	565.7	7727.21
1026	873438	867.6	41044.7	565.6	7838.5
1025	876843	867.5	41085.5	565.5	7652.58
1024	885323	867.4	41075.9	565.4	7767.85
1023	891042	867.3	41168.3	565.3	7833.55
1022	897628	867.2	41314.2	565.2	7905.76
1021	908769	867.1	41673.1	565.1	7758.83
1020	917797	867	41855.6	565	7862.73
1019	921133	866.9	41973.8	564.9	7746.38
1018	942228	866.8	41870.2	564.8	7772.15
1017	960902	866.7	42051.8	564.7	7895.03
1016	987221	866.6	42246.5	564.6	7736.5
1015	1011700	866.5	42284.3	564.5	7757.43
1014	1032430	866.4	42445.3	564.4	7823.47
1013	1055730	866.3	42533.7	564.3	7781.66
1012	1081340	866.2	42770.3	564.2	7826.74
1011	1090850	866.1	42698.1	564.1	7786.46
1010	1093210	866	42944.6	564	7825.64
1009	1076960	865.9	43048.4	563.9	7744.26
1008	1052310	865.8	43362.6	563.8	7670.03
1007	1021760	865.7	43397.9	563.7	7847.19
1006	989957	865.6	43321.2	563.6	7893.14
1005	962022	865.5	43305.8	563.5	7727.36
1004	942531	865.4	43421.3	563.4	7814.55
1003	931277	865.3	43714.5	563.3	7951.07
1002	921529	865.2	43871.7	563.2	7714.1
1001	919577	865.1	44004.1	563.1	7636.39
1000	914626	865	43956.4	563	7639.48
999	901064	864.9	44169.8	562.9	7668.07
998	870558	864.8	44232.1	562.8	7692.28
997	843536	864.7	44440.9	562.7	7724.41
996	811653	864.6	44547	562.6	7631.14
995	789689	864.5	44875.7	562.5	7767.86
994	770842	864.4	45014.5	562.4	7739.62
993	761044	864.3	45288.4	562.3	7720
992	748256	864.2	45162	562.2	7599.39
991	739942	864.1	45487.9	562.1	7630.21
990	738110	864	45756.4	562	7731.04
989	735083	863.9	45639	561.9	7626.93
988	731450	863.8	45971.5	561.8	7565.35
987	729272	863.7	45970.5	561.7	7651.07
986	728853	863.6	46219.7	561.6	7631.6
985	729100	863.5	46459	561.5	7712.91
984	732613	863.4	46594.9	561.4	7694.66
983	738368	863.3	46745.6	561.3	7613.32
982	747264	863.2	46904.8	561.2	7719.34
981	754871	863.1	47071.4	561.1	7623.43
980	767832	863	47248.8	561	7819.46
979	781100	862.9	47428.9	560.9	7556.02
978	795711	862.8	47529.7	560.8	7757.89
977	804615	862.7	47946.7	560.7	7583.66
976	810416	862.6	48041.6	560.6	7738.91
975	813558	862.5	48387.9	560.5	7684.22
974	805778	862.4	48541.9	560.4	7579
973	789407	862.3	48732.2	560.3	7522.6
972	773245	862.2	48966.6	560.2	7627.67
971	753995	862.1	49180.7	560.1	7584.98
970	743044	862	49359.2	560	7597.34
969	730742	861.9	49456.7
968	723565	861.8	49773
967	716717	861.7	50006.2
966	709466	861.6	49883.9
965	700222	861.5	50068.2
964	691053	861.4	50155.7
963	689551	861.3	50153.5
962	688494	861.2	50247
961	685019	861.1	50405.9
960	678315	861	50383.4
959	678639	860.9	50112.2
958	674913	860.8	50233.5
957	677031	860.7	50126.9
956	677164	860.6	49941.7
955	675738	860.5	49898
954	674351	860.4	49818.8
953	671502	860.3	49489.4
952	672255	860.2	49489.2
951	669560	860.1	49172.5
950	671015	860	49221.2
949	672700	859.9	48889.6
948	666416	859.8	48602
947	664282	859.7	48489.4
946	669818	859.6	48330.7
945	669561	859.5	48073.8
944	667927	859.4	47999.5
943	668812	859.3	47778.9
942	671006	859.2	47480
941	670143	859.1	47352.4
940	663514	859	47149.8
939	665480	858.9	46934.8
938	669921	858.8	46915.3
937	668552	858.7	46835.5
936	668067	858.6	46627.6
935	670843	858.5	46679.9
934	671862	858.4	46848.6
933	675046	858.3	46743.8
932	673468	858.2	47046.9
931	674091	858.1	46834.3
930	675580	858	46753.9
929	678119	857.9	47074.8
928	676094	857.8	47208.5
927	675128	857.7	47429.3
926	678686	857.6	47515.4
925	678552	857.5	47585.1
924	678455	857.4	47769.7
923	681176	857.3	48228.7
922	679851	857.2	48593.2
921	682891	857.1	49108.1
920	683641	857	49257.7
919	685324	856.9	49660.7
918	688719	856.8	50261.2
917	685913	856.7	50606.2
916	685126	856.6	50970
915	691494	856.5	51354
914	692925	856.4	52117.1
913	692864	856.3	52775.6
912	694341	856.2	53183.3
911	693560	856.1	53729
910	695521	856	54206.9
909	699756	855.9	54591.7
908	701615	855.8	55065.6
907	702218	855.7	55398.7
906	703445	855.6	55818.7
905	706910	855.5	56069
904	705036	855.4	56352.2
903	710451	855.3	56370.5
902	709338	855.2	56086.2
901	712286	855.1	56091.2
900	712130	855	55800.3
899	714119	854.9	55311.9
898	715634	854.8	54839.6
897	712524	854.7	54342.6
896	709700	854.6	53523.9
895	711209	854.5	52764.2
894	709112	854.4	51895.1
893	706043	854.3	50752.4
892	706163	854.2	49547
891	703486	854.1	48253.9
890	703918	854	46775
889	705932	853.9	45526.7
888	707286	853.8	43711.1
887	716281	853.7	42005.5
886	722788	853.6	40426.8
885	735317	853.5	39052.7
884	752831	853.4	37797.2
883	768909	853.3	36867.1
882	784413	853.2	35907.8
881	801050	853.1	35483.5
880	820605	853	34730.1
879	826659	852.9	34311.7
878	834249	852.8	34004.5
877	838101	852.7	33660.5
876	843830	852.6	33367.8
875	853264	852.5	33252.8
874	858971	852.4	33081.6
873	846947	852.3	32915.9
872	805826	852.2	32704.7
871	745068	852.1	32653.4
870	695267	852	32647.3
869	675916	851.9	32525.4
868	680202	851.8	32436.4
867	696333	851.7	32528.8
866	717441	851.6	32576.1
865	734805	851.5	32555.1
864	750658	851.4	32357
863	777487	851.3	32582.8
862	796571	851.2	32379.2
861	810003	851.1	32185.3
860	809865	851	32239.2
859	798698	850.9	32368.6
858	796632	850.8	32366.8
857	807974	850.7	32267.6
856	823410	850.6	32339.5
855	800395	850.5	32429.6
854	725248	850.4	32229.2
853	631188	850.3	32305.5
852	568648	850.2	32030.9
851	543220	850.1	32277.9
850	533962	850	32253
849	532832	849.9	32233.2
848	533883	849.8	32267.5
847	535776	849.7	32248.4
846	533927	849.6	32178.3
845	533261	849.5	32217.3
844	535325	849.4	32171.5
843	533453	849.3	32348
842	534255	849.2	32100.2
841	535299	849.1	32021.7
840	536485	849	32264.6
839	536345	848.9	32265.4
838	535887	848.8	32184.1
837	536094	848.7	32207.9
836	538000	848.6	32353.7
835	535300	848.5	32120.1
834	538162	848.4	32131.1
833	540735	848.3	32132.6
832	543465	848.2	32253.1
831	552359	848.1	32415.7
830	563713	848	32503
829	575405	847.9	32294
828	592999	847.8	32399.4
827	615213	847.7	32254.9
826	640373	847.6	32299.3
825	663515	847.5	32249.4
824	687338	847.4	32017.1
823	693849	847.3	32156.1
822	680059	847.2	32085.2
821	642856	847.1	32143.3
820	597919	847	32348.5
819	561658	846.9	32466.1
818	540171	846.8	32221.7
817	526301	846.7	32227.1
816	520236	846.6	32314.2
815	511796	846.5	32387
814	507652	846.4	32260.9
813	505263	846.3	32277.6
812	504627	846.2	32289.4
811	497236	846.1	32173.9
810	493112	846	32288.4
809	491450	845.9	32266.3
808	489322	845.8	32207.3
807	491235	845.7	32342
806	490021	845.6	32271.8
805	489171	845.5	32421.4
804	486565	845.4	32133.2
803	488234	845.3	32239.9
802	490383	845.2	32337
801	490956	845.1	32120.9
800	489143	845	32204.2
799	489459	844.9	32228
798	488812	844.8	32231.6
797	489992	844.7	32202
796	492795	844.6	32240.4
795	492141	844.5	32324.4
794	493087	844.4	32174.1
793	490595	844.3	32195.6
792	492647	844.2	32333.1
791	494840	844.1	32159.7
790	493287	844	32181
789	498932
788	500450
787	501236
786	504052
785	507041
784	508786
783	513541
782	515291
781	514762
780	513563
779	513258
778	513215
777	509410
776	507725
775	505676
774	499191
773	492205
772	486232
771	479475
770	469222
769	459939
768	457819
767	451186
766	448594
765	446467
764	445378
763	444941
762	445134
761	442523
760	440834
759	440303
758	437809
757	437230
756	437593
755	437251
754	433285
753	432885
752	429555
751	427205
750	425633
749	425838
748	425738
747	427126
746	429122
745	427763
744	428857
743	430314
742	429252
741	431345
740	432282
739	431603
738	434411
737	435289
736	434011
735	435842
734	437156
733	435249
732	435356
731	434968
730	438948
729	443587
728	443538
727	442572
726	447234
725	450555
724	450620
723	452404
722	454387
721	458123
720	462758
719	464851
718	467070
717	472246
716	473337
715	480189
714	483905
713	481163
712	477806
711	472593
710	468707
709	459463
708	452931
707	447057
706	443615
705	434932
704	425114
703	414429
702	407757
701	395831
700	391364
699	385735
698	383306
697	382748
696	383591
695	381810
694	377382
693	375500
692	374067
691	373415
690	375059
689	371520
688	369103
687	367976
686	368233
685	368553
684	365935
683	364999
682	364821
681	366726
680	368873
679	366266
678	363834
677	367890
676	369006
675	369379
674	375015
673	372609
672	374454
671	374662
670	375288
669	377165
668	378243
667	378640
666	379679
665	379858
664	378924
663	380186
662	380232
661	381922
660	381522
659	379130
658	378038
657	381082
656	383199
655	382392
654	384639
653	386066
652	392083
651	402439
650	409596
649	417295
648	430390
647	439546
646	449547
645	459782
644	460577
643	460986
642	458399
641	449745
640	442165
639	433923
638	421174
637	404892
636	383525
635	362565
634	345327
633	333001
632	329593
631	329060
630	328730
629	330971
628	332838
627	334756
626	335980
625	335884
624	336303
623	335703
622	336533
621	333089
620	328131
619	323053
618	320835
617	318559
616	318182
615	319653
614	322021
613	326389
612	332224
611	334687
610	340512
609	343129
608	341712
607	342204
606	338823
605	341265
604	345407
603	343090
602	344411
601	346125
600	344996
599	346751
598	347381
597	343043
596	338008
595	332795
594	326074
593	319351
592	321362
591	342749
590	400578
589	521709
588	722113
587	906443
586	873438
585	631973
584	389779
583	274854
582	249395
581	266463
580	330460
579	470676
578	726453
577	1034600
576	1124510
575	871994
574	487800
573	254113
572	183823
571	169568
570	160423
569	155749
568	150886
567	147730
566	147828
565	146732
564	146857
563	147074
562	145222
561	142999
560	145115
559	145907
558	148923
557	152491
556	157035
555	161012
554	161522
553	162386
552	161912
551	156907
550	153546
549	151152
548	146281
547	142831
546	140796
545	136038
544	131875
543	126959
542	122338
541	118971
540	116385
539	115765
538	115559
537	112322
536	113748
535	119397
534	152211
533	229885
532	364220
531	498591
530	509869
529	365724
528	190870
527	101226
526	79143.2
525	76294.5
524	74922.7
523	72607.3
522	71774.9
521	71541.3
520	70474.6
519	70407.9
518	70370.3
517	70014.4
516	69612.7
515	68745.4
514	70409.7
513	71139.6
512	70440.1
511	69919
510	70493.5
509	71280.7
508	71403.2
507	71070.7
506	71628.5
505	72668.3
504	71585.7
503	73098.5
502	73141.1
501	74378.6
500	77496.6
499	79994.6
498	85250.4
497	91624.4
496	94439.1
495	90160.9
494	81807.2
493	73099.3
492	68754.7
491	67079.3
490	65545.3
489	66439.1
488	66147.3
487	65779
486	66424.6
485	66966.2
484	66574.4
483	66105.7
482	65386.4
481	65234.2
480	66141.3
479	65036.3
478	64621
477	64992.1
476	64419.7
475	64814.3
474	65167.3
473	65422.4
472	66158
471	65221.8
470	64938.8
469	65932
468	65639.4
467	65983.1
466	66043
465	66512.5
464	66736.6
463	65784.3
462	65461.9
461	65964.9
460	65883
459	65608.6
458	66723.2
457	66940.2
456	67030.8
455	66919.5
454	66335.7
453	67095.6
452	67343.3
451	66165.8
450	65773.2
449	66693
448	67117.5
447	67627.4
446	67186.1
445	67637.8
444	66392.1
443	65515.3
442	66055.2
441	66879.5
440	66928.3
439	66395.2
438	66186.1
437	67092.5
436	67456.4
435	66759.4
434	66776.4
433	66347.1
432	66067.3
431	66496.3
430	67596.1
429	67498.5
428	67098
427	67509.1
426	67523.7
425	67252.6
424	67105.7
423	68254.3
422	69502.4
421	67189
420	67843.3
419	67361.9
418	67403.2
417	67394.4
416	68478.5
415	68873.8
414	69245
413	68530.8
412	68140.6
411	68418.5
410	67626.1
409	68391.6
408	68773.4
407	69426.3
406	68955.1
405	69653
404	69705.9
403	69883.1
402	69579.6
401	68840.1
400	68160.6
399	68693.8
398	69315.5
397	69875.3
396	69555.1
395	70039.8
394	68495.5
393	66855.5
392	68872.5
391	70321.6
390	69332.4
389	69199.9
388	69263.8
387	70413
386	70477.9
385	71289.4
384	71307.2
383	70141.7
382	69086.6
381	69416.9
380	71217.5
379	69825.2
378	69483.7
377	69505.3
376	70162.9
375	70007.5
374	70149
373	70145.6
372	70712.8
371	70916.3
370	71100.3
369	69973.3
368	70604.3
367	71270.5
366	70478.2
365	70227.7
364	70786.7
363	70072.9
362	70098.9
361	70470.8
360	71321.3
359	70702.4
358	71233.2
357	71036.2
356	72508.1
355	72288.5
354	72533.9
353	72465.3
352	70625.8
351	70597.6
350	72169.4
349	71592.4
348	72282.2
347	72522.6
346	72797.8
345	71868.8
344	71742.9
343	71863.8
342	73796.9
341	73769.4
340	72076.4
339	73080.1
338	72490.4
337	73100.3
336	73350.7
335	72910.7
334	71846.8
333	72539.1
332	72756.7
331	72982.6
330	72962.5
329	73528.9
328	72945.7
327	73458.1
326	74199.5
325	74109.6
324	73407.7
323	73720.1
322	74174.7
321	74584.4
320	75238.4
319	74647.7
318	74771.6
317	74398
316	74132.6
315	74238.4
314	73290.7
313	74383.6
312	73478
311	75653.6
310	74894.4
309	75005
308	75518.8
307	75127.8
306	74048
305	75139.6
304	76395.9
303	75139.9
302	75554.6
301	75277.3
300	75212.3
299	74983.4
298	76594.7
297	75554.7
296	75366.4
295	77314
294	75922.2
293	76335
292	77095.8
291	77163.7
290	75840.1
289	77640.2
288	79508.9
287	80901.9
286	80240.1
285	80030.6
284	79309.5
283	77140.8
282	76951.4
281	77294.4
280	76335.6
279	76843.9
278	76862.3
277	76344.1
276	77686.1
275	77352.6
274	77494.5
273	77425
272	76293.7
271	77123.4
270	78662.3
269	77514.9
268	76688.2
267	77497
266	77726.7
265	78442.5
264	78785.4
263	78312.4
262	78226
261	78240.6
260	78920.1
259	77360.2
258	78550.4
257	79865
256	78309.1
255	79695.7
254	80481.2
253	79826.3
252	78848
251	78329.4
250	79020.2
249	79856.9
248	80104.5
247	78848.7
246	80276.7
245	79608.7
244	79543.6
243	79904.5
242	79686
241	80185.5
240	79700.7
239	80455.5
238	81491.3
237	80896.6
236	80711.6
235	80621.4
234	80789.6
233	81305.4
232	80752.4
231	82191.2
230	80851.2
229	80856.1
228	81081.8
227	81421.4
226	81948.9
225	81568
224	81908.3
223	82987.1
222	82241.4
221	83147.5
220	82957
219	82913.2
218	82477.2
217	83765.8
216	82891.5
215	83462.7
214	83087.1
213	83351.7
212	82157.8
211	83645.6
210	83320
209	84016.1
208	84188.3
207	83916.3
206	84106.7
205	84560.8
204	84279.9
203	83957.1
202	85345.6
201	85026.1
200	86426.1
199	86410.3
198	86244
197	84961.5
196	86281.6
195	86457.2
194	87408.5
193	86509.6
192	86948.4
191	86749.5
190	86471.6
189	86272.9
188	85883.2
187	86437.4
186	86564.3
185	87155.7
184	86369.6
183	87393.2
182	87823.1
181	87436.7
180	87207
179	89051.7
178	88339.4
177	90741
176	95470.2
175	102309
174	109232
173	111182
172	108114
171	101896
170	95115.2
169	91357.4
168	89395
167	88842.1
166	87588.7
165	86242.4
164	87681.4
163	88117.9
162	88339.8
161	88727.4
160	88107.1
159	88070.4
158	90071.3
157	90381
156	89752.4
155	90467.1
154	90795.4
153	91514.2
152	91870.9
151	92411.4
150	93073.5
149	92159.9
148	93498.7
147	93919.7
146	95759.8
145	96006.3
144	95986.3
143	97333.7
142	98499.3
141	98180.6
140	98830.4
139	99601.6
138	99860.4
137	99376.7
136	99607.5
135	98500.6
134	97848.9
133	98540.7
132	97629
131	97304.6
130	97594.1
129	98332.2
128	97655.2
127	98398.6
126	100165
125	103088
124	103276
123	106086
122	108324
121	111635
120	115310
119	117250
118	121126
117	124843
116	129722
115	135551
114	140200
113	138368
112	125874
111	110581
110	94925.4
109	82150
108	75915.6
107	72033.3
106	69335.8
105	68243.2
104	66155.2
103	65844.9
102	66339.7
101	67670.9
100	66923.9
99	67609.3
98	67794.4
97	67427.9
96	68152.8
95	67099.2
94	67059.9
93	69010.2
92	70481
91	70889
90	72404.7
89	72293.8
88	72512.8
87	72836.4
86	70502.5
85	69821.1
84	69346
83	71320.7
82	71899.5
81	73311.9
80	75224.8
79	74510.6
78	75181.1
77	79777.1
76	84381.2
75	88534
74	95107.3
73	100580
72	104624
71	113112
70	126891
69	138049
68	133990
67	112966
66	85235.6
65	65354.8
64	56512.5
63	52968.2
62	49184.1
61	45621.9
60	42916.4
59	41224.7
58	39216.2
57	37510.4
56	37612.9
55	36805
54	35446.5
53	34946.1
52	34049.7
51	33430.5
50	34857.8
49	41779.4
48	65673.2
47	121590
46	199408
45	252250
44	236242
43	158259
42	80679.1
41	37480.9
40	22922.2
39	19294.9
38	18000.3
37	16931.4
36	16193.4
35	15482.1
34	15383.5
33	15301.4
32	16079.7
31	17324.5
30	17707.2
29	17615.2
28	17779.4
27	18519.2
26	21020.7
25	23967
24	27117.1
23	28933
22	27658.8
21	22054.5
20	16652.1
19	12367
18	9881.33
17	9436.3
16	10255.5
15	12259.2
14	15204
13	17188.2
12	19511.9
11	21750.6
10	25192.4
9	27216.1
8	27252.4
7	28259.1
6	30567.3
5	34576.1
4	37612.8
3	32492.6
2	21557.7
1	9723.4
0	3188.04
-1	1026.2
-2	363.31
-3	298.294
-4	219.823
-5	138.02
-6	87.8651
-7	46.9438
-8	49.3097
-9	32.3479
-10	29.7519
	905898
	902059
	899495
	898336
	896929
	892485
	888559
	884961
	883147
	884610
	883870
	878578
	879209
	874024
	871434
	870695
	870871
	870835
	867746
	869927
	869870
	869509
	867235
	862017
	863041
	862993
	861838
	858675
	861465
	863065
	861373
	856442
	856526
	857252
	858972
	855569
	853445
	855566
	855578
	855867
	859918
	857679
	855583
	849738
	847638
	851809
	848317
	845445
	846566
	843487
	840882
	840474
	843230
	842478
	842097
	833744
	837114
	837820
	834910
	838399
	838925
	834161
	835964
	831534
	833104
	838041
	836058
	833380
	835790
	834253
	840359
	835881
	832256
	834762
	834462
	833084
	831964
	830535
	833504
	836744
	831995
	831049
	832924
	832055
	829695
	829543
	833019
	828552
	826547
	829866
	828926
	828474
	828023
	829456
	825831
	829239
	829033
	827581
	826549
	830187
	826842
	825650
	825669
	826989
	828841
	827602
	831656
	832839
	829383
	830020
	830796
	826486
	826712
	829949
	834568
	829984
	830199
	828854
	830069
	832439
	830132
	828056
	828983
	831595
	834253
	835347
	832699
	834762
	835367
	838243
	834236
	837348
	836000
	835540
	836632
	838476
	837178
	839163
	839916
	837688
	841226
	842052
	841003
	843390
	837072
	840292
	839201
	840678
	842016
	842064
	844239
	839812
	838724
	839378
	842430
	842281
	845294
	846108
	847874
	852205
	850353
	851727
	856976
	861554
	865700
	868414
	865944
	861896
	861256
	860032
	859774
	856539
	854798
	854279
	853688
	855113
	851475
	844499
	846635
	845119
	843789
	842999
	840852
	837827
	838575
	838732
	839568
	843987
	843282
	844479
	850028
	844181
	849390
	851227
	853161
	855655
	858560
	862225
	859289
	859956
	862216
	867303
	867715
	866199
	866726
	868591
	871234
	867016
	872224
	873593
	874607
	874807
	870579
	875744
	873545
	876860
	877481
	875778
	876292
	878801
	880497
	876438
	877811
	881442
	882185
	883392
	878063
	874030
	872284
	867045
	866091
	871718
	875277
	876357
	868651
	862615
	858814
	852357
	839007
	826848
	820215
	810949
	810161
	808042
	809815
	811845
	814351
	811615
	810282
	808553
	811452
	815960
	815375
	818177
	818766
	818992
	823412
	824534
	822352
	825191
	828965
	832784
	832784
	836368
	838861
	840438
	840255
	847888
	846389
	850303
	847973
	852734
	860384
	860776
	859422
	862717
	864816
	864534
	863628
	867152
	871925
	870181
	873438
	876843
	885323
	891042
	897628
	908769
	917797
	921133
	942228
	960902
	987221
	1011700
	1032430
	1055730
	1081340
	1090850
	1093210
	1076960
	1052310
	1021760
	989957
	962022
	942531
	931277
	921529
	919577
	914626
	901064
	870558
	843536
	811653
	789689
	770842
	761044
	748256
	739942
	738110
	735083
	731450
	729272
	728853
	729100
	732613
	738368
	747264
	754871
	767832
	781100
	795711
	804615
	810416
	813558
	805778
	789407
	773245
	753995
	743044
	730742
	723565
	716717
	709466
	700222
	691053
	689551
	688494
	685019
	678315
	678639
	674913
	677031
	677164
	675738
	674351
	671502
	672255
	669560
	671015
	672700
	666416
	664282
	669818
	669561
	667927
	668812
	671006
	670143
	663514
	665480
	669921
	668552
	668067
	670843
	671862
	675046
	673468
	674091
	675580
	678119
	676094
	675128
	678686
	678552
	678455
	681176
	679851
	682891
	683641
	685324
	688719
	685913
	685126
	691494
	692925
	692864
	694341
	693560
	695521
	699756
	701615
	702218
	703445
	706910
	705036
	710451
	709338
	712286
	712130
	714119
	715634
	712524
	709700
	711209
	709112
	706043
	706163
	703486
	703918
	705932
	707286
	716281
	722788
	735317
	752831
	768909
	784413
	801050
	820605
	826659
	834249
	838101
	843830
	853264
	858971
	846947
	805826
	745068
	695267
	675916
	680202
	696333
	717441
	734805
	750658
	777487
	796571
	810003
	809865
	798698
	796632
	807974
	823410
	800395
	725248
	631188
	568648
	543220
	533962
	532832
	533883
	535776
	533927
	533261
	535325
	533453
	534255
	535299
	536485
	536345
	535887
	536094
	538000
	535300
	538162
	540735
	543465
	552359
	563713
	575405
	592999
	615213
	640373
	663515
	687338
	693849
	680059
	642856
	597919
	561658
	540171
	526301
	520236
	511796
	507652
	505263
	504627
	497236
	493112
	491450
	489322
	491235
	490021
	489171
	486565
	488234
	490383
	490956
	489143
	489459
	488812
	489992
	492795
	492141
	493087
	490595
	492647
	494840
	493287
	498932
	500450
	501236
	504052
	507041
	508786
	513541
	515291
	514762
	513563
	513258
	513215
	509410
	507725
	505676
	499191
	492205
	486232
	479475
	469222
	459939
	457819
	451186
	448594
	446467
	445378
	444941
	445134
	442523
	440834
	440303
	437809
	437230
	437593
	437251
	433285
	432885
	429555
	427205
	425633
	425838
	425738
	427126
	429122
	427763
	428857
	430314
	429252
	431345
	432282
	431603
	434411
	435289
	434011
	435842
	437156
	435249
	435356
	434968
	438948
	443587
	443538
	442572
	447234
	450555
	450620
	452404
	454387
	458123
	462758
	464851
	467070
	472246
	473337
	480189
	483905
	481163
	477806
	472593
	468707
	459463
	452931
	447057
	443615
	434932
	425114
	414429
	407757
	395831
	391364
	385735
	383306
	382748
	383591
	381810
	377382
	375500
	374067
	373415
	375059
	371520
	369103
	367976
	368233
	368553
	365935
	364999
	364821
	366726
	368873
	366266
	363834
	367890
	369006
	369379
	375015
	372609
[truncated: 683 more rows]

## Sheet: UV-Vis
NTO-hydro		NTO-450		NTO-600
Wavelength	Absorbance	Wavelength	Absorbance	Wavelength	Absorbance
nm	a.u.	nm	a.u.	nm	a.u.
250	1.2	250	1.2	250	1.2
251	1.18857	251	1.19403	251	1.19431
252	1.17257	252	1.19104	252	1.18863
253	1.15886	253	1.18507	253	1.18521
254	1.14514	254	1.18209	254	1.1818
255	1.13143	255	1.17612	255	1.17611
256	1.11771	256	1.17015	256	1.17043
257	1.10629	257	1.16716	257	1.16474
258	1.09257	258	1.16119	258	1.16133
259	1.07886	259	1.15821	259	1.15678
260	1.06743	260	1.15522	260	1.14995
261	1.05371	261	1.15224	261	1.14427
262	1.04229	262	1.14925	262	1.14085
263	1.03086	263	1.14627	263	1.13744
264	1.01714	264	1.14328	264	1.13175
265	1.00571	265	1.13731	265	1.1272
266	0.99429	266	1.13433	266	1.12152
267	0.98286	267	1.13134	267	1.1181
268	0.97143	268	1.12836	268	1.11242
269	0.96	269	1.12239	269	1.10787
270	0.94857	270	1.12239	270	1.10218
271	0.93714	271	1.1194	271	1.09763
272	0.92571	272	1.11343	272	1.09194
273	0.91429	273	1.11045	273	1.08739
274	0.90057	274	1.10746	274	1.07943
275	0.88914	275	1.10448	275	1.07488
276	0.87771	276	1.10149	276	1.06919
277	0.86629	277	1.09851	277	1.06237
278	0.85486	278	1.09552	278	1.05668
279	0.84343	279	1.08955	279	1.04986
280	0.832	280	1.08358	280	1.04417
281	0.81829	281	1.0806	281	1.03621
282	0.80686	282	1.07463	282	1.02938
283	0.79314	283	1.06866	283	1.02142
284	0.78171	284	1.06269	284	1.0146
285	0.77029	285	1.0597	285	1.00664
286	0.75886	286	1.05373	286	0.99981
287	0.74514	287	1.04776	287	0.99071
288	0.73371	288	1.04478	288	0.98389
289	0.72229	289	1.03881	289	0.97592
290	0.71086	290	1.03284	290	0.9691
291	0.69943	291	1.02687	291	0.96
292	0.688	292	1.02388	292	0.95204
293	0.67657	293	1.01791	293	0.94408
294	0.66743	294	1.01493	294	0.93611
295	0.65829	295	1.00597	295	0.92815
296	0.64686	296	1.00299	296	0.91905
297	0.63314	297	0.99701	297	0.90995
298	0.62171	298	0.99403	298	0.90085
299	0.61257	299	0.99104	299	0.89403
300	0.60343	300	0.98507	300	0.88493
301	0.592	301	0.9791	301	0.87697
302	0.58057	302	0.97313	302	0.86673
303	0.57143	303	0.96716	303	0.85877
304	0.56	304	0.96119	304	0.84967
305	0.55086	305	0.95821	305	0.84057
306	0.54171	306	0.95224	306	0.83147
307	0.53257	307	0.94925	307	0.82351
308	0.52343	308	0.9403	308	0.81555
309	0.512	309	0.93731	309	0.80758
310	0.50286	310	0.93134	310	0.79848
311	0.49371	311	0.92537	311	0.79052
312	0.48457	312	0.9194	312	0.78142
313	0.47543	313	0.91642	313	0.77346
314	0.46629	314	0.91045	314	0.7655
315	0.45486	315	0.90448	315	0.75754
316	0.448	316	0.89851	316	0.75071
317	0.43886	317	0.89254	317	0.74161
318	0.42971	318	0.88955	318	0.73365
319	0.42286	319	0.88358	319	0.72455
320	0.41371	320	0.87761	320	0.71773
321	0.40686	321	0.87463	321	0.70976
322	0.4	322	0.86866	322	0.70066
323	0.39086	323	0.86269	323	0.69156
324	0.384	324	0.85672	324	0.6836
325	0.37486	325	0.85075	325	0.6745
326	0.368	326	0.84478	326	0.66654
327	0.36114	327	0.83881	327	0.65744
328	0.35429	328	0.83284	328	0.64948
329	0.34743	329	0.82687	329	0.63924
330	0.34057	330	0.82388	330	0.629
331	0.33371	331	0.81493	331	0.62104
332	0.32686	332	0.80896	332	0.61308
333	0.32	333	0.80299	333	0.60512
334	0.31314	334	0.79701	334	0.59602
335	0.30629	335	0.79104	335	0.58578
336	0.30171	336	0.78806	336	0.57782
337	0.29714	337	0.78209	337	0.56872
338	0.29257	338	0.77612	338	0.56076
339	0.28571	339	0.77015	339	0.5528
340	0.27886	340	0.76119	340	0.5437
341	0.27429	341	0.75522	341	0.5346
342	0.26743	342	0.74627	342	0.52664
343	0.26286	343	0.7403	343	0.51867
344	0.25829	344	0.73134	344	0.51071
345	0.256	345	0.72836	345	0.50275
346	0.25143	346	0.7194	346	0.49592
347	0.24914	347	0.71642	347	0.4891
348	0.24457	348	0.70746	348	0.48114
349	0.24	349	0.70149	349	0.47431
350	0.23771	350	0.69552	350	0.46749
351	0.23314	351	0.68955	351	0.4618
352	0.23086	352	0.68358	352	0.45498
353	0.22857	353	0.6806	353	0.44815
354	0.22629	354	0.67164	354	0.44133
355	0.224	355	0.66567	355	0.43564
356	0.21943	356	0.6597	356	0.42882
357	0.21943	357	0.65373	357	0.42313
358	0.21714	358	0.65075	358	0.41858
359	0.21486	359	0.64478	359	0.41175
360	0.21486	360	0.63881	360	0.40607
361	0.21257	361	0.63284	361	0.40038
362	0.21257	362	0.62687	362	0.39583
363	0.21257	363	0.6209	363	0.39128
364	0.21029	364	0.61493	364	0.38673
365	0.21029	365	0.60896	365	0.38218
366	0.208	366	0.60597	366	0.37763
367	0.208	367	0.6	367	0.37194
368	0.208	368	0.59403	368	0.36739
369	0.208	369	0.58806	369	0.36398
370	0.21029	370	0.58209	370	0.36057
371	0.21029	371	0.57612	371	0.35602
372	0.21029	372	0.57313	372	0.35147
373	0.21257	373	0.56716	373	0.34692
374	0.21257	374	0.56119	374	0.34351
375	0.21486	375	0.55821	375	0.33896
376	0.21486	376	0.55224	376	0.33555
377	0.21486	377	0.54627	377	0.33213
378	0.21714	378	0.5403	378	0.32758
379	0.21714	379	0.53731	379	0.32417
380	0.21943	380	0.53134	380	0.3219
381	0.21943	381	0.52836	381	0.31848
382	0.21943	382	0.52239	382	0.31621
383	0.21943	383	0.5194	383	0.3128
384	0.21943	384	0.51343	384	0.31052
385	0.21943	385	0.50746	385	0.30711
386	0.21943	386	0.50448	386	0.3037
387	0.21943	387	0.49851	387	0.30142
388	0.21943	388	0.49552	388	0.29915
389	0.21943	389	0.49254	389	0.29687
390	0.21943	390	0.48657	390	0.2946
391	0.21714	391	0.48358	391	0.29232
392	0.21714	392	0.4806	392	0.28891
393	0.21486	393	0.47463	393	0.28664
394	0.21257	394	0.47164	394	0.28436
395	0.21029	395	0.46567	395	0.28209
396	0.208	396	0.46269	396	0.28095
397	0.20571	397	0.4597	397	0.27867
398	0.20343	398	0.45672	398	0.2764
399	0.20114	399	0.45075	399	0.27412
400	0.19657	400	0.44776	400	0.27185
401	0.19429	401	0.44478	401	0.26957
402	0.192	402	0.44179	402	0.2673
403	0.18971	403	0.43582	403	0.26616
404	0.18514	404	0.43284	404	0.26389
405	0.18286	405	0.42985	405	0.26161
406	0.18057	406	0.42687	406	0.26047
407	0.176	407	0.42388	407	0.2582
408	0.17371	408	0.4209	408	0.25706
409	0.17143	409	0.41791	409	0.25479
410	0.16686	410	0.41194	410	0.25365
411	0.16457	411	0.40896	411	0.25137
412	0.16229	412	0.40597	412	0.25024
413	0.16	413	0.40299	413	0.24796
414	0.15543	414	0.4	414	0.24682
415	0.15314	415	0.39701	415	0.24569
416	0.15086	416	0.39403	416	0.24455
417	0.14857	417	0.39104	417	0.24341
418	0.14629	418	0.39104	418	0.24114
419	0.144	419	0.38806	419	0.24
420	0.144	420	0.38507	420	0.23886
421	0.14171	421	0.38209	421	0.23773
422	0.13943	422	0.3791	422	0.23659
423	0.13714	423	0.37612	423	0.23545
424	0.13714	424	0.37313	424	0.23431
425	0.13486	425	0.37015	425	0.23318
426	0.13257	426	0.36716	426	0.23204
427	0.13029	427	0.36418	427	0.2309
428	0.13029	428	0.36119	428	0.22976
429	0.128	429	0.36119	429	0.22863
430	0.12571	430	0.35821	430	0.22749
431	0.12571	431	0.35522	431	0.22749
432	0.12343	432	0.35224	432	0.22635
433	0.12114	433	0.34925	433	0.22521
434	0.12114	434	0.34925	434	0.22408
435	0.11886	435	0.34627	435	0.22294
436	0.11657	436	0.34328	436	0.2218
437	0.11657	437	0.3403	437	0.22066
438	0.11429	438	0.3403	438	0.22066
439	0.11429	439	0.33731	439	0.21839
440	0.112	440	0.33433	440	0.21725
441	0.10971	441	0.33134	441	0.21611
442	0.10971	442	0.32836	442	0.21498
443	0.10743	443	0.32537	443	0.21384
444	0.10743	444	0.32239	444	0.2127
445	0.10514	445	0.32239	445	0.21156
446	0.10514	446	0.3194	446	0.20929
447	0.10286	447	0.31642	447	0.20815
448	0.10057	448	0.31343	448	0.20588
449	0.10057	449	0.31343	449	0.20474
450	0.09829	450	0.31045	450	0.2036
451	0.09829	451	0.30746	451	0.20133
452	0.096	452	0.30448	452	0.20019
453	0.096	453	0.30448	453	0.19791
454	0.09371	454	0.30149	454	0.19678
455	0.09371	455	0.29851	455	0.19564
456	0.09143	456	0.29552	456	0.19336
457	0.09143	457	0.29552	457	0.19223
458	0.08914	458	0.29254	458	0.18995
459	0.08914	459	0.28955	459	0.18768
460	0.08914	460	0.28657	460	0.1854
461	0.08686	461	0.28358	461	0.18313
462	0.08686	462	0.2806	462	0.18085
463	0.08457	463	0.2806	463	0.17972
464	0.08457	464	0.27761	464	0.17744
465	0.08229	465	0.27463	465	0.17517
466	0.08229	466	0.27463	466	0.17289
467	0.08229	467	0.27164	467	0.17062
468	0.08	468	0.26866	468	0.16834
469	0.08	469	0.26567	469	0.16607
470	0.08	470	0.26269	470	0.16379
471	0.07771	471	0.26269	471	0.16265
472	0.07771	472	0.2597	472	0.16038
473	0.07771	473	0.25672	473	0.1581
474	0.07771	474	0.25672	474	0.15583
475	0.07543	475	0.25373	475	0.15469
476	0.07543	476	0.25075	476	0.15242
477	0.07543	477	0.25075	477	0.15014
478	0.07314	478	0.24776	478	0.149
479	0.07314	479	0.24478	479	0.14673
480	0.07314	480	0.24179	480	0.14559
481	0.07086	481	0.24179	481	0.14332
482	0.07086	482	0.23881	482	0.14218
483	0.07086	483	0.23881	483	0.13991
484	0.07086	484	0.23582	484	0.13877
485	0.06857	485	0.23582	485	0.13763
486	0.06857	486	0.23284	486	0.13536
487	0.06857	487	0.22985	487	0.13422
488	0.06629	488	0.22687	488	0.13308
489	0.06629	489	0.22687	489	0.13081
490	0.06629	490	0.22388	490	0.12967
491	0.064	491	0.2209	491	0.12853
492	0.064	492	0.2209	492	0.12739
493	0.064	493	0.21791	493	0.12626
494	0.064	494	0.21791	494	0.12512
495	0.064	495	0.21493	495	0.12284
496	0.06171	496	0.21194	496	0.12284
497	0.06171	497	0.21194	497	0.12171
498	0.06171	498	0.20896	498	0.11943
499	0.06171	499	0.20896	499	0.11829
500	0.05943	500	0.20597	500	0.11716
501	0.05943	501	0.20597	501	0.11716
502	0.05943	502	0.20299	502	0.11602
503	0.05943	503	0.2	503	0.11488
504	0.05714	504	0.2	504	0.11374
505	0.05714	505	0.19701	505	0.11261
506	0.05714	506	0.19701	506	0.11147
507	0.05714	507	0.19701	507	0.11033
508	0.05714	508	0.19403	508	0.10919
509	0.05486	509	0.19104	509	0.10806
510	0.05486	510	0.19104	510	0.10692
511	0.05486	511	0.18806	511	0.10578
512	0.05486	512	0.18806	512	0.10464
513	0.05257	513	0.18507	513	0.10351
514	0.05257	514	0.18507	514	0.10237
515	0.05257	515	0.18209	515	0.10123
516	0.05257	516	0.18209	516	0.10009
517	0.05257	517	0.1791	517	0.09896
518	0.05257	518	0.1791	518	0.09782
519	0.05029	519	0.17612	519	0.09668
520	0.05029	520	0.17612	520	0.09555
521	0.05029	521	0.17612	521	0.09441
522	0.05029	522	0.17313	522	0.09441
523	0.05029	523	0.17313	523	0.09327
524	0.048	524	0.17015	524	0.09213
525	0.048	525	0.17015	525	0.091
526	0.048	526	0.16716	526	0.08986
527	0.048	527	0.16716	527	0.08872
528	0.048	528	0.16716	528	0.08758
529	0.048	529	0.16418	529	0.08645
530	0.048	530	0.16418	530	0.08531
531	0.04571	531	0.16119	531	0.08417
532	0.04571	532	0.16119	532	0.08303
533	0.04571	533	0.15821	533	0.08303
534	0.04343	534	0.15821	534	0.0819
535	0.04343	535	0.15821	535	0.08076
536	0.04343	536	0.15522	536	0.07962
537	0.04343	537	0.15522	537	0.07962
538	0.04343	538	0.15522	538	0.07848
539	0.04343	539	0.15224	539	0.07735
540	0.04343	540	0.15224	540	0.07621
541	0.04343	541	0.15224	541	0.07621
542	0.04114	542	0.14925	542	0.07507
543	0.04114	543	0.14925	543	0.07393
544	0.04114	544	0.14925	544	0.0728
545	0.04114	545	0.14627	545	0.0728
546	0.04114	546	0.14627	546	0.07166
547	0.04114	547	0.14627	547	0.07052
548	0.03886	548	0.14328	548	0.07052
549	0.03886	549	0.14328	549	0.06938
550	0.03886	550	0.14328	550	0.06938
551	0.03886	551	0.1403	551	0.06825
552	0.03886	552	0.1403	552	0.06711
553	0.03886	553	0.13731	553	0.06597
554	0.03886	554	0.13731	554	0.06597
555	0.03886	555	0.13731	555	0.06483
556	0.03886	556	0.13731	556	0.06483
557	0.03657	557	0.13731	557	0.0637
558	0.03657	558	0.13433	558	0.0637
559	0.03657	559	0.13433	559	0.06256
560	0.03657	560	0.13134	560	0.06142
561	0.03657	561	0.13134	561	0.06142
562	0.03657	562	0.13134	562	0.06028
563	0.03657	563	0.13134	563	0.06028
564	0.03657	564	0.13134	564	0.05915
565	0.03429	565	0.12836	565	0.05915
566	0.03429	566	0.12836	566	0.05801
567	0.03429	567	0.12836	567	0.05687
568	0.03429	568	0.12836	568	0.05687
569	0.03429	569	0.12537	569	0.05573
570	0.03429	570	0.12537	570	0.05573
571	0.03429	571	0.12537	571	0.0546
572	0.03429	572	0.12537	572	0.0546
573	0.03429	573	0.12537	573	0.05346
574	0.03429	574	0.12239	574	0.05346
575	0.03429	575	0.12239	575	0.05232
576	0.032	576	0.12239	576	0.05232
577	0.032	577	0.12239	577	0.05118
578	0.03429	578	0.12239	578	0.05118
579	0.032	579	0.12239	579	0.05118
580	0.032	580	0.1194	580	0.05005
581	0.032	581	0.1194	581	0.05005
582	0.032	582	0.1194	582	0.04891
583	0.032	583	0.1194	583	0.04891
584	0.032	584	0.1194	584	0.04777
585	0.032	585	0.11642	585	0.04777
586	0.032	586	0.11642	586	0.04664
587	0.032	587	0.11642	587	0.04664
588	0.032	588	0.11642	588	0.0455
589	0.032	589	0.11642	589	0.0455
590	0.032	590	0.11343	590	0.0455
591	0.032	591	0.11343	591	0.0455
592	0.032	592	0.11343	592	0.04436
593	0.032	593	0.11343	593	0.04436
594	0.02971	594	0.11343	594	0.04322
595	0.02971	595	0.11343	595	0.04322
596	0.032	596	0.11045	596	0.04322
597	0.032	597	0.11045	597	0.04209
598	0.032	598	0.11045	598	0.04209
599	0.032	599	0.11045	599	0.04209
600	0.032	600	0.11045	600	0.04095
601	0.02971	601	0.10746	601	0.04095
602	0.02971	602	0.10746	602	0.03981
603	0.02971	603	0.10746	603	0.03981
604	0.02971	604	0.10746	604	0.03981
605	0.032	605	0.10448	605	0.03981
606	0.032	606	0.10448	606	0.03867
607	0.032	607	0.10448	607	0.03867
608	0.02971	608	0.10448	608	0.03867
609	0.02971	609	0.10448	609	0.03754
610	0.02971	610	0.10149	610	0.03754
611	0.032	611	0.10149	611	0.03754
612	0.032	612	0.10149	612	0.0364
613	0.032	613	0.10149	613	0.0364
614	0.032	614	0.10149	614	0.0364
615	0.032	615	0.09851	615	0.0364
616	0.032	616	0.09851	616	0.03526
617	0.032	617	0.09851	617	0.03526
618	0.032	618	0.09851	618	0.03526
619	0.032	619	0.09851	619	0.03526
620	0.032	620	0.09851	620	0.03412
621	0.032	621	0.09851	621	0.03412
622	0.032	622	0.09552	622	0.03412
623	0.032	623	0.09552	623	0.03412
624	0.032	624	0.09552	624	0.03299
625	0.032	625	0.09552	625	0.03299
626	0.03429	626	0.09552	626	0.03299
627	0.03429	627	0.09254	627	0.03185
628	0.03429	628	0.09552	628	0.03185
629	0.03429	629	0.09254	629	0.03185
630	0.03429	630	0.09254	630	0.03071
631	0.032	631	0.09254	631	0.03071
632	0.03429	632	0.09254	632	0.03071
633	0.03429	633	0.09254	633	0.03071
634	0.03429	634	0.08955	634	0.02957
635	0.03429	635	0.08955	635	0.02957
636	0.03429	636	0.08955	636	0.02957
637	0.03429	637	0.08955	637	0.02957
638	0.03429	638	0.08955	638	0.02957
639	0.03429	639	0.08955	639	0.02844
640	0.03429	640	0.08955	640	0.02844
641	0.03429	641	0.08955	641	0.02844
642	0.03429	642	0.08657	642	0.02844
643	0.03429	643	0.08657	643	0.0273
644	0.03429	644	0.08657	644	0.0273
645	0.03429	645	0.08657	645	0.0273
646	0.03657	646	0.08657	646	0.0273
647	0.03657	647	0.08358	647	0.02616
648	0.03657	648	0.08358	648	0.02616
649	0.03657	649	0.08358	649	0.02616
650	0.03429	650	0.08358	650	0.02616
651	0.03429	651	0.0806	651	0.02502
652	0.03429	652	0.0806	652	0.02502
653	0.03657	653	0.0806	653	0.02502
654	0.03657	654	0.0806	654	0.02502
655	0.03657	655	0.07761	655	0.02502
656	0.03657	656	0.07761	656	0.02389
657	0.03657	657	0.07761	657	0.02389
658	0.03657	658	0.07761	658	0.02389
659	0.03657	659	0.07463	659	0.02389
660	0.03657	660	0.07463	660	0.02275
661	0.03657	661	0.07463	661	0.02275
662	0.03657	662	0.07463	662	0.02275
663	0.03657	663	0.07164	663	0.02275
664	0.03657	664	0.07164	664	0.02275
665	0.03657	665	0.07164	665	0.02161
666	0.03657	666	0.06866	666	0.02161
667	0.03657	667	0.06866	667	0.02161
668	0.03657	668	0.06866	668	0.02161
669	0.03657	669	0.06866	669	0.02161
670	0.03657	670	0.06866	670	0.02047
671	0.03657	671	0.06567	671	0.02047
672	0.03886	672	0.06567	672	0.02047
673	0.03657	673	0.06567	673	0.02047
674	0.03657	674	0.06269	674	0.01934
675	0.03657	675	0.06269	675	0.01934
676	0.03657	676	0.06269	676	0.01934
677	0.03886	677	0.06269	677	0.02047
678	0.03886	678	0.06269	678	0.01934
679	0.03886	679	0.06269	679	0.01934
680	0.03657	680	0.0597	680	0.01934
681	0.03886	681	0.0597	681	0.01934
682	0.03886	682	0.0597	682	0.01934
683	0.03886	683	0.0597	683	0.0182
684	0.03886	684	0.05672	684	0.0182
685	0.03886	685	0.05672	685	0.0182
686	0.03886	686	0.05672	686	0.0182
687	0.03886	687	0.05672	687	0.0182
688	0.03886	688	0.05672	688	0.0182
689	0.03886	689	0.05373	689	0.0182
690	0.03886	690	0.05373	690	0.0182
691	0.03657	691	0.05373	691	0.0182
692	0.03657	692	0.05373	692	0.01706
693	0.03657	693	0.05373	693	0.0182
694	0.03657	694	0.05373	694	0.01706
695	0.03657	695	0.05373	695	0.01706
696	0.03657	696	0.05075	696	0.01706
697	0.03657	697	0.05075	697	0.01706
698	0.03657	698	0.05075	698	0.01706
699	0.03657	699	0.05075	699	0.01706
700	0.03657	700	0.04776	700	0.01706
701	0.03657	701	0.04776	701	0.01592
702	0.03657	702	0.04776	702	0.01592
703	0.03657	703	0.04776	703	0.01592
704	0.03657	704	0.04776	704	0.01592
705	0.03657	705	0.04776	705	0.01592
706	0.03429	706	0.04776	706	0.01592
707	0.03429	707	0.04478	707	0.01592
708	0.03429	708	0.04478	708	0.01592
709	0.03429	709	0.04478	709	0.01592
710	0.03429	710	0.04478	710	0.01592
711	0.03429	711	0.04478	711	0.01592
712	0.03429	712	0.04478	712	0.01592
713	0.03429	713	0.04478	713	0.01592
714	0.03429	714	0.04179	714	0.01479
715	0.032	715	0.04179	715	0.01479
716	0.032	716	0.04179	716	0.01479
717	0.032	717	0.04179	717	0.01479
718	0.032	718	0.04179	718	0.01479
719	0.032	719	0.03881	719	0.01479
720	0.032	720	0.03881	720	0.01365
721	0.02971	721	0.03881	721	0.01365
722	0.02971	722	0.03881	722	0.01365
723	0.02971	723	0.03881	723	0.01365
724	0.02971	724	0.03582	724	0.01365
725	0.02971	725	0.03582	725	0.01365
726	0.02971	726	0.03582	726	0.01365
727	0.02971	727	0.03582	727	0.01365
728	0.02743	728	0.03582	728	0.01365
729	0.02743	729	0.03582	729	0.01365
730	0.02743	730	0.03284	730	0.01365
731	0.02514	731	0.03284	731	0.01251
732	0.02743	732	0.03284	732	0.01251
733	0.02514	733	0.03284	733	0.01137
734	0.02514	734	0.03284	734	0.01137
735	0.02514	735	0.02985	735	0.01024
736	0.02514	736	0.02985	736	0.01024
737	0.02514	737	0.02985	737	0.0091
738	0.02514	738	0.02985	738	0.0091
739	0.02286	739	0.02985	739	0.00796
740	0.02286	740	0.02985	740	0.00796
741	0.02286	741	0.02687	741	0.00796
742	0.02057	742	0.02687	742	0.00682
743	0.02286	743	0.02687	743	0.00682
744	0.02286	744	0.02687	744	0.00682
745	0.02286	745	0.02985	745	0.00569
746	0.02057	746	0.02687	746	0.00569
747	0.02057	747	0.02687	747	0.00569
748	0.02057	748	0.02388	748	0.00455
749	0.02057	749	0.02388	749	0.00455
750	0.02057	750	0.02388	750	0.00455
751	0.02057	751	0.02388	751	0.00455
752	0.01829	752	0.02388	752	0.00455
753	0.01829	753	0.0209	753	0.00341
754	0.01829	754	0.0209	754	0.00341
755	0.01829	755	0.0209	755	0.00341
756	0.01829	756	0.0209	756	0.00341
757	0.016	757	0.0209	757	0.00341
758	0.016	758	0.01791	758	0.00227
759	0.016	759	0.01791	759	0.00227
760	0.016	760	0.01791	760	0.00227
761	0.016	761	0.01791	761	0.00227
762	0.01371	762	0.01791	762	0.00114
763	0.01371	763	0.01791	763	0.00114
764	0.01371	764	0.01493	764	0.00114
765	0.01371	765	0.01493	765	0.00114
766	0.01371	766	0.01493	766	0.00227
767	0.01371	767	0.01493	767	0.00114
768	0.01371	768	0.01493	768	0.00114
769	0.01371	769	0.01493	769	0.00114
770	0.01371	770	0.01493	770	0.00114
771	0.01143	771	0.01194	771	0.00114
772	0.01143	772	0.01194	772	0.00114
773	0.01143	773	0.01194	773	0
774	0.01143	774	0.01194	774	0
775	0.00914	775	0.01194	775	0
776	0.00914	776	0.01194	776	0
777	0.00914	777	0.01194	777	0
778	0.00914	778	0.00896	778	0
779	0.00914	779	0.00896	779	0
780	0.00686	780	0.00597	780	0
781	0.00686	781	0.00896	781	0
782	0.00686	782	0.00597	782	0
783	0.00686	783	0.00896	783	0.00114
784	0.00686	784	0.00597	784	0
785	0.00686	785	0.00597	785	0
786	0.00457	786	0.00597	786	0
787	0.00457	787	0.00597	787	0
788	0.00457	788	0.00597	788	0
789	0.00457	789	0.00597	789	0.00114
790	0.00229	790	0.00299	790	0
791	0.00229	791	0.00299	791	0
792	0.00229	792	0.00299	792	0
793	0.00229	793	0.00299	793	0.00114
794	0	794	0.00299	794	0.00114
795	0	795	0.00299	795	0.00114
796	0	796	0	796	0.00114
797	0	797	0	797	0
798	0	798	-0.00299	798	0
799	0	799	0	799	0
800	0	800	0	800	0

## Sheet: ThermalAnalysis
Temperature	DSC	Weight
°C	mW/mg	%
19.614	0.00669	100
20.0781	0.00484	100
20.6709	0.0055	100.086
21.423	0.0033	100.128
22.3516	0.00209	100.066
23.4746	-0.00087495	100.098
24.7684	-0.00127	100.173
26.2425	-0.00224	100.103
27.8802	0.00225	100.359
29.7117	0.00513	100.257
31.677	0.01403	100.24
33.8316	0.01935	100.163
36.1503	0.0233	100.244
38.6299	0.02016	100.275
41.2783	0.01518	100.193
44.116	0.00813	100.176
47.0055	0.00137	100.214
50.052	-0.00579	100.145
53.2387	-0.01562	99.9852
56.5275	-0.02401	99.9828
59.9627	-0.03072	99.9672
63.41	-0.04729	99.8951
66.9215	-0.06178	99.7421
70.5131	-0.06122	99.6608
74.1188	-0.05801	99.5447
77.7723	-0.05117	99.4615
81.412	-0.04043	99.2689
85.0267	-0.02811	99.1466
88.6572	-0.01413	99.0505
92.2787	0.00322	98.9661
95.8868	0.01928	98.8523
99.4421	0.03669	98.8045
102.922	0.05148	98.7078
106.322	0.06563	98.6274
109.617	0.0807	98.5737
112.866	0.09164	98.4303
116.027	0.10347	98.4496
119.126	0.11401	98.3197
122.102	0.12439	98.2678
125.02	0.13077	98.2068
127.864	0.13965	98.1418
130.633	0.14683	98.0509
133.357	0.155	98.0609
135.979	0.16024	97.9645
138.531	0.16601	97.9162
141.026	0.17239	97.8186
143.458	0.17787	97.8191
145.836	0.18614	97.8029
148.172	0.19387	97.7263
150.456	0.20004	97.6902
152.71	0.20769	97.6084
154.922	0.21262	97.6499
157.11	0.2222	97.6415
159.275	0.23059	97.5283
161.422	0.23653	97.4465
163.533	0.24465	97.4155
165.659	0.25367	97.399
167.785	0.26226	97.3342
169.925	0.27185	97.3506
172.068	0.28195	97.3024
174.251	0.29088	97.2541
176.43	0.30414	97.2373
178.578	0.31318	97.1892
180.785	0.32477	97.1556
183.016	0.33577	97.1729
185.269	0.34903	96.993
187.58	0.35897	97.0113
189.888	0.37298	97.0417
192.182	0.3883	97.0238
194.534	0.39859	96.8334
196.906	0.41263	96.916
199.305	0.4261	96.9144
201.723	0.43814	96.9144
204.154	0.45151	96.8675
206.61	0.46346	96.7934
209.078	0.47471	96.7367
211.552	0.48772	96.7207
214.046	0.49708	96.6559
216.547	0.50588	96.5913
219.057	0.51791	96.5599
221.607	0.52688	96.462
224.101	0.53764	96.4133
226.609	0.54464	96.3331
229.123	0.55356	96.4779
231.645	0.56039	96.3328
234.163	0.56591	96.2574
236.674	0.57226	96.1551
239.219	0.57858	96.0578
241.737	0.58354	96.0086
244.241	0.58718	95.9451
246.737	0.58929	95.832
249.235	0.59219	95.7856
251.694	0.59403	95.6693
254.169	0.59639	95.6381
256.644	0.59979	95.5073
259.115	0.60334	95.3869
261.583	0.60536	95.2829
264.046	0.60663	95.1372
266.504	0.60917	95.0562
268.95	0.61	94.9373
271.407	0.61068	94.8163
273.848	0.6089	94.6197
276.306	0.61091	94.4423
278.766	0.61028	94.3469
281.197	0.60704	94.2149
283.625	0.6028	94.0532
286.027	0.60044	93.8934
288.453	0.59606	93.683
290.907	0.58737	93.5499
293.308	0.5795	93.3637
295.732	0.5716	93.1507
298.147	0.54119	92.9569
300.563	0.53266	92.7149
302.989	0.52275	92.6693
305.412	0.51072	92.5003
307.874	0.49963	92.2934
310.287	0.48584	92.068
312.735	0.47837	91.9212
315.156	0.46812	91.7299
317.563	0.45897	91.5682
319.999	0.45042	91.309
322.436	0.44385	91.1596
324.878	0.43924	90.9606
327.318	0.43767	90.7745
329.753	0.43396	90.6625
332.2	0.43403	90.4808
334.64	0.44003	90.2727
337.082	0.44674	90.132
339.524	0.45723	89.8869
341.964	0.4756	89.7286
344.435	0.50472	89.5604
346.882	0.53147	89.4003
349.322	0.57309	89.2412
351.764	0.62266	89.0953
354.178	0.67716	88.8607
356.612	0.7488	88.7968
359.056	0.82153	88.7044
361.502	0.89867	88.609
363.942	0.96819	88.5648
366.408	1.0241	88.4653
368.821	1.07518	88.4173
371.263	1.11941	88.4008
373.692	1.15981	88.3675
376.132	1.19137	88.3439
378.595	1.22468	88.3491
381.037	1.25259	88.3079
383.471	1.28545	88.2554
385.894	1.31053	88.1884
388.31	1.33761	88.1906
390.747	1.36505	88.1486
393.187	1.39179	88.111
395.63	1.41116	88.0932
398.074	1.44119	88.059
400.509	1.46407	88.0624
402.984	1.48308	88.0128
405.419	1.50607	87.9966
407.864	1.52537	88.0129
410.305	1.54879	88.0325
412.748	1.56851	88.0363
415.186	1.58776	87.9963
417.624	1.61172	87.9953
420.06	1.63287	87.9116
422.499	1.64639	87.8885
424.939	1.66925	87.8239
427.376	1.68442	87.7867
429.81	1.70943	87.7885
432.246	1.72591	87.7876
434.657	1.74134	87.8357
437.094	1.76394	87.8344
439.557	1.77832	87.7822
441.996	1.7929	87.8029
444.433	1.81654	87.7037
446.861	1.83552	87.7202
449.28	1.85058	87.7055
451.723	1.87404	87.62
454.192	1.89193	87.6092
456.603	1.90708	87.625
459.041	1.92254	87.5607
461.513	1.93955	87.6044
463.972	1.9564	87.5288
466.405	1.97095	87.5121
468.836	1.99074	87.3835
471.307	2.00085	87.5643
473.763	2.01444	87.5384
476.209	2.02812	87.367
478.662	2.03623	87.4173
481.079	2.04789	87.3502
483.526	2.05788	87.3187
485.976	2.07057	87.211
488.417	2.08277	87.2405
490.859	2.08816	87.2213
493.305	2.10168	87.1893
495.742	2.10843	87.1389
498.186	2.12306	87.1385
500.63	2.13506	87.1357
503.071	2.14684	87.1895
505.508	2.15977	87.1406
507.957	2.17031	87.1246
510.402	2.17319	87.1276
512.855	2.17855	87.0756
515.298	2.19631	86.9943
517.746	2.20784	86.958
520.194	2.2163	87.0349
522.645	2.22766	86.9793
525.096	2.22932	86.9144
527.549	2.24206	86.8499
530.003	2.24424	86.7997
532.451	2.24512	86.9305
534.906	2.25954	86.8821
537.379	2.26656	86.8233
539.814	2.26805	86.7851
542.295	2.2695	86.8026
544.751	2.26776	86.7533
547.17	2.26679	86.769
549.656	2.27438	86.754
552.103	2.28515	86.6693
554.556	2.28645	86.7204
557.011	2.28426	86.7207
559.434	2.29591	86.7202
561.896	2.2984	86.654
564.362	2.29007	86.6725
566.81	2.29212	86.6866
569.25	2.29315	86.5433
571.675	2.29113	86.5918
574.128	2.28453	86.5633
576.582	2.28466	86.5095
579.027	2.29582	86.574
581.477	2.30136	86.51
583.927	2.31103	86.563
586.381	2.31224	86.5216
588.837	2.32349	86.5263
591.288	2.3275	86.4813
593.747	2.34095	86.575
596.201	2.34462	86.5053
598.659	2.34438	86.5588
600.99	2.24573	86.5066
600.007		85.2575
602.987	--	--
604.779	--	--
606.209	--	--
607.244	--	--
607.869	--	--
608.082	--	--
607.917	--	--
607.411	--	--
606.621	--	--
605.606	--	--
604.43	--	--
603.177	--	--
601.923	--	--
600.735	--	--
599.674	--	--
598.772	--	--
598.055	--	--
597.53	--	--
597.214	--	--
597.1	--	--
597.185	--	--
597.434	--	--
597.817	--	--
598.302	--	--
598.853	--	--
599.439	--	--
600.028	--	--
600.582	--	--
601.078	--	--
601.481	--	--
601.79	--	--
601.984	--	--
602.067	--	--
602.048	--	--
601.938	--	--
601.754	--	--
601.509	--	--
601.218	--	--
600.898	--	--
600.572	--	--
600.252	--	--
599.957	--	--
599.698	--	--
599.484	--	--
599.33	--	--
599.232	--	--
599.181	--	--
599.186	--	--
599.232	--	--
599.322	--	--
599.443	--	--
599.575	--	--
599.718	--	--
599.865	--	--
600.01	--	--
600.151	--	--
600.268	--	--
600.367	--	--
600.438	--	--
600.488	--	--
600.511	--	--
600.489	--	--
600.446	--	--
600.383	--	--
600.308	--	--
600.225	--	--
600.138	--	--
600.055	--	--
599.985	--	--
599.929	--	--
599.882	--	--
599.844	--	--
599.814	--	--
599.799	--	--
599.799	--	--
599.804	--	--
599.816	--	--
599.835	--	--
599.866	--	--
599.911	--	--
599.961	--	--
600.003	--	--
600.045	--	--
600.081	--	--
600.109	--	--
600.125	--	--
600.131	--	--
600.126	--	--
600.121	--	--
600.119	--	--
600.113	--	--
600.104	--	--
600.09	--	--
600.07	--	--
600.047	--	--
600.024	--	--
599.998	--	--
599.985	--	--
599.974	--	--
599.969	--	--
599.965	--	--
599.965	--	--
599.971	--	--
599.98	--	--
599.987	--	--
599.988	--	--
599.99	--	--
599.992	--	--
599.992	--	--
600	--	--
600.006	--	--
600.012	--	--
600.017	--	--
600.02	--	--
600.022	--	--
600.027	--	--
600.037	--	--
600.046	--	--
600.055	--	--
600.051	--	--
600.048	--	--
600.045	--	--
600.041	--	--
600.026	--	--
600.012	--	--
600.006	--	--
600.009	--	--
600.016	--	--
600.018	--	--
600.016	--	--
600.003	--	--
599.993	--	--
599.982	--	--
599.978	--	--
599.978	--	--
599.981	--	--
599.99	--	--
599.995	--	--
600.008	--	--
600.016	--	--
600.024	--	--
600.026	--	--
600.021	--	--
600.027	--	--
600.027	--	--
600.027	--	--
600.019	--	--
600.013	--	--
600.013	--	--
600.01	--	--
600.007	--	--
600.006	--	--
600.009	--	--
600.018	--	--
600.025	--	--
600.027	--	--
600.025	--	--
600.027	--	--
600.029	--	--
600.028	--	--
600.029	--	--
600.029	--	--
600.031	--	--
600.03	--	--
600.028	--	--
600.018	--	--
600.011	--	--
600.003	--	--
600.005	--	--
600.015	--	--
600.027	--	--
600.039	--	--
600.038	--	--
600.038	--	--
600.026	--	--
600.015	--	--
600.001	--	--
599.992	--	--
599.999	--	--
600.007	--	--
600.016	--	--
600.013	--	--
600.004	--	--
599.995	--	--
599.992	--	--
599.992	--	--
599.993	--	--
599.997	--	--
600	--	--
600.007	--	--
600.011	--	--
600.015	--	--
600.028	--	--
600.039	--	--
600.053	--	--
600.055	--	--
600.051	--	--
600.037	--	--
600.025	--	--
600.01	--	--
600.006	--	--
600	--	--
599.998	--	--
599.998	--	--
599.997	--	--
600.006	--	--
600.015	--	--
600.026	--	--
600.03	--	--
600.029	--	--
600.022	--	--
600.023	--	--
600.025	--	--
600.034	--	--
600.033	--	--
600.024	--	--
600.013	--	--
600.007	--	--
600.008	--	--
600.016	--	--
600.024	--	--
600.033	--	--
600.033	--	--
600.032	--	--
600.025	--	--
600.018	--	--
600.01	--	--
600.005	--	--
600.003	--	--
600	--	--
599.998	--	--
599.994	--	--
599.994	--	--
599.996	--	--
600	--	--
600.01	--	--
600.018	--	--
600.028	--	--
600.032	--	--
600.034	--	--
600.034	--	--
600.023	--	--
600.015	--	--
600.006	--	--
600.007	--	--
600.006	--	--
600.003	--	--
600.002	--	--
600.001	--	--
600.001	--	--
600.004	--	--
600.005	--	--
600.006	--	--
600.005	--	--
600.005	--	--
600.005	--	--
600.009	--	--
600.011	--	--
600.013	--	--
600.015	--	--
600.015	--	--
600.017	--	--
600.021	--	--
600.035	--	--
600.046	--	--
600.057	--	--
600.054	--	--
600.043	--	--
600.031	--	--
600.021	--	--
600.019	--	--
600.015	--	--
600.011	--	--
600.008	--	--
600.011	--	--
600.021	--	--
600.024	--	--
600.023	--	--
600.015	--	--
600.01	--	--
600.012	--	--
600.012	--	--
600.013	--	--
600.019	--	--
600.029	--	--
600.031	--	--
600.03	--	--
600.023	--	--
600.021	--	--
600.022	--	--
600.021	--	--
600.021	--	--
600.018	--	--
600.017	--	--
600.023	--	--
600.032	--	--
600.042	--	--
600.048	--	--
600.045	--	--
600.033	--	--
600.023	--	--
600.012	--	--
600.008	--	--
600.005	--	--
600.002	--	--
600.007	--	--
600.016	--	--
600.024	--	--
600.032	--	--
600.032	--	--
600.033	--	--
600.034	--	--
600.035	--	--
600.035	--	--
600.027	--	--
600.018	--	--
600.007	--	--
600.011	--	--
600.014	--	--
600.012	--	--
600.014	--	--
600.015	--	--
600.024	--	--
600.022	--	--
600.012	--	--
600.008	--	--
600.007	--	--
600.007	--	--
600.005	--	--
599.999	--	--
600.008	--	--
600.02	--	--
600.026	--	--
600.026	--	--
600.016	--	--
600.008	--	--
600.007	--	--
600.007	--	--
600.008	--	--
600.011	--	--
600.015	--	--
600.018	--	--
600.021	--	--
600.022	--	--
600.025	--	--
600.024	--	--
600.025	--	--
600.027	--	--
600.028	--	--
600.028	--	--
600.028	--	--
600.028	--	--
600.025	--	--
600.023	--	--
600.022	--	--
600.028	--	--
600.036	--	--
600.034	--	--
600.027	--	--
600.016	--	--
600.011	--	--
600.008	--	--
600.005	--	--
600.004	--	--
600.011	--	--
600.015	--	--
600.016	--	--
600.014	--	--
600.01	--	--
600.011	--	--
600.014	--	--
600.025	--	--
600.036	--	--
600.047	--	--
600.051	--	--
600.045	--	--
600.037	--	--
600.027	--	--
600.018	--	--
600.014	--	--
600.014	--	--
600.011	--	--
600.01	--	--
600.008	--	--
600.005	--	--
600.004	--	--
600.002	--	--
600.003	--	--
600.012	--	--
600.021	--	--
600.032	--	--
600.034	--	--
600.027	--	--
600.023	--	--
600.019	--	--
600.022	--	--
600.025	--	--
600.026	--	--
600.028	--	--
600.027	--	--
600.033	--	--
600.038	--	--
600.044	--	--
600.047	--	--
600.043	--	--
600.034	--	--
600.025	--	--
600.016	--	--
600.016	--	--
600.014	--	--
600.011	--	--
600.01	--	--
600.012	--	--
600.016	--	--
600.018	--	--
600.02	--	--
600.019	--	--
600.017	--	--
600.016	--	--
600.014	--	--
600.012	--	--
600.011	--	--
600.009	--	--
600.007	--	--
600.007	--	--
600.008	--	--
600.008	--	--
600.008	--	--
600.008	--	--
600.01	--	--
600.012	--	--
600.014	--	--
600.018	--	--
600.022	--	--
600.024	--	--
600.034	--	--
600.044	--	--
600.054	--	--
600.054	--	--
600.043	--	--
600.032	--	--
600.023	--	--
600.02	--	--
600.017	--	--
600.02	--	--
600.027	--	--
600.035	--	--
600.043	--	--
600.043	--	--
600.041	--	--
600.039	--	--
600.036	--	--
600.033	--	--
600.031	--	--
600.03	--	--
600.028	--	--
600.028	--	--
600.029	--	--
600.026	--	--
600.016	--	--
600.007	--	--
599.999	--	--
600	--	--
600.001	--	--
600.002	--	--
600.004	--	--
600.006	--	--
600.008	--	--
600.02	--	--
600.029	--	--
600.03	--	--
600.024	--	--
600.023	--	--
600.029	--	--
600.038	--	--
600.043	--	--
600.042	--	--
600.041	--	--
600.04	--	--
600.033	--	--
600.02	--	--
600.007	--	--
600.007	0.18774	85.2575
599.94	--	--
599.415	--	--
598.26	--	--
596.399	--	--
593.695	--	--
590.123	--	--
585.71	--	--
580.433	--	--
574.494	--	--
568.067	--	--
561.235	--	--
554.261	--	--
547.283	--	--
540.438	--	--
533.84	--	--
527.5	--	--
521.514	--	--
515.872	--	--
510.584	--	--
505.556	--	--
500.769	--	--
496.188	--	--
491.743	--	--
487.339	--	--
483.005	--	--
478.641	--	--
474.224	--	--
469.719	--	--
465.11	--	--
460.383	--	--
455.542	--	--
450.594	--	--
445.558	--	--
440.444	--	--
435.281	--	--
430.087	--	--
424.878	--	--
419.704	--	--
414.51	--	--
409.336	--	--
404.157	--	--
399.024	--	--
393.93	--	--
388.851	--	--
383.824	--	--
378.778	--	--
373.745	--	--
368.714	--	--
363.643	--	--
358.611	--	--
353.574	--	--
348.536	--	--
343.494	--	--
338.447	--	--
333.397	--	--
328.352	--	--
323.299	--	--
318.249	--	--
313.205	--	--
308.159	--	--
303.111	--	--
298.074	--	--
293.029	--	--
287.987	--	--
282.946	--	--
277.944	--	--
272.898	--	--
267.852	--	--
262.812	--	--
257.774	--	--
252.693	--	--
247.665	--	--
242.632	--	--
237.602	--	--
232.581	--	--
227.555	--	--
222.541	--	--
217.525	--	--
212.509	--	--
207.488	--	--
202.515	--	--
197.507	--	--
192.514	--	--
187.503	--	--
182.571	--	--
177.69	--	--
172.871	--	--
168.115	--	--
163.459	--	--
158.836	--	--
154.249	--	--
149.773	--	--
145.385	--	--
141.083	--	--
136.875	--	--
132.77	--	--
128.755	--	--
124.84	--	--
121.025	--	--
117.344	--	--
113.71	--	--
110.118	--	--
106.642	--	--
103.281	--	--
99.9587	--	--
96.7552	--	--
93.6592	--	--
90.6161	--	--
87.67	--	--
84.8161	--	--
82.0515	--	--
79.3687	--	--
76.7671	--	--
74.2485	--	--
71.8019	--	--
69.4296	--	--
67.0815	--	--

## Sheet: SXRD
2θ	Intensity
°	a.u.
NTO_WC_Q-00000_tif_A16	20 °C	NTO_WC_Q-00001_tif_A16	50 °C	NTO_WC_Q-00002_tif_A16	100 °C	NTO_WC_Q-00003_tif_A16	150 °C	NTO_WC_Q-00004_tif_A16	200 °C	NTO_WC_Q-00005_tif_A16	250 °C	NTO_WC_Q-00006_tif_A16	300 °C	NTO_WC_Q-00007_tif_A16	350 °C	NTO_WC_Q-00008_tif_A16	400 °C	NTO_WC_Q-00009_tif_A16	450 °C	NTO_WC_Q-00010_tif_A16	500 °C	NTO_WC_Q-00011_tif_A16	550 °C	NTO_WC_Q-00012_tif_A16	600 °C	NTO_WC_Q-00013_tif_A16	30 min	NTO_WC_Q-00014_tif_A16	60 min	NTO_WC_Q-00015_tif_A16	90 min	NTO_WC_Q-00016_tif_A16	120 min	NTO_WC_Q-00017_tif_A16	550 °C	NTO_WC_Q-00018_tif_A16	500 °C	NTO_WC_Q-00019_tif_A16	450 °C	NTO_WC_Q-00020_tif_A16	400 °C	NTO_WC_Q-00021_tif_A16	350 °C	NTO_WC_Q-00022_tif_A16	300 °C	NTO_WC_Q-00023_tif_A16	250 °C	NTO_WC_Q-00024_tif_A16	200 °C
1	3390.34	1	3395.53	1	3424.71	1	3465.33	1	3450.29	1	3454.43	1	3466.75	1	3466.45	1	3426.27	1	3412.32	1	3383.94	1	3368.89	1	3354.55	1	3335.13	1	3250.07	1	3233.77	1	3240.42	1	3227.4	1	3240.66	1	3230.69	1	3233.27	1	3244.38	1	3225.68	1	3227.18	1	3239.46
1.005	3362.38	1.005	3393.86	1.005	3419.81	1.005	3444.16	1.005	3449.01	1.005	3448.6	1.005	3465.23	1.005	3456.97	1.005	3443.72	1.005	3405.48	1.005	3373.74	1.005	3365.66	1.005	3332.74	1.005	3326.09	1.005	3242.08	1.005	3246.94	1.005	3222.98	1.005	3224.86	1.005	3238.43	1.005	3236.11	1.005	3245.98	1.005	3239.31	1.005	3211.45	1.005	3229.11	1.005	3244.56
1.011	3341.77	1.011	3353.19	1.011	3386.71	1.011	3418.84	1.011	3422.32	1.011	3420.53	1.011	3430.93	1.011	3432.94	1.011	3392.17	1.011	3377.41	1.011	3351.08	1.011	3324.32	1.011	3327.44	1.011	3300.63	1.011	3210.53	1.011	3192.13	1.011	3212.73	1.011	3193.5	1.011	3211.62	1.011	3206.11	1.011	3215.4	1.011	3213.34	1.011	3199.8	1.011	3208.58	1.011	3217.82
1.016	3343.68	1.016	3354.62	1.016	3394.07	1.016	3405.09	1.016	3420.13	1.016	3391.57	1.016	3418.3	1.016	3440.32	1.016	3407	1.016	3378.35	1.016	3346.74	1.016	3322.7	1.016	3300.1	1.016	3299.71	1.016	3219.82	1.016	3210.32	1.016	3188.72	1.016	3190.38	1.016	3211.07	1.016	3209.74	1.016	3213.47	1.016	3203.49	1.016	3206.1	1.016	3192.88	1.016	3208.6
1.022	3321.72	1.022	3332.56	1.022	3372.11	1.022	3402.32	1.022	3395.93	1.022	3392.45	1.022	3402.13	1.022	3405.29	1.022	3369.03	1.022	3348.28	1.022	3321	1.022	3309.12	1.022	3276.3	1.022	3277.35	1.022	3182.08	1.022	3180.36	1.022	3194.9	1.022	3173.41	1.022	3189.39	1.022	3196	1.022	3203.37	1.022	3179.25	1.022	3172.42	1.022	3178.18	1.022	3199.04
1.027	3305.87	1.027	3322.46	1.027	3353.39	1.027	3376.89	1.027	3377.91	1.027	3376.23	1.027	3395.66	1.027	3367.89	1.027	3347.24	1.027	3341.57	1.027	3323.58	1.027	3300.76	1.027	3259.58	1.027	3257.73	1.027	3171.89	1.027	3179.42	1.027	3174.98	1.027	3164.56	1.027	3172.87	1.027	3162.86	1.027	3183.08	1.027	3169.68	1.027	3161.84	1.027	3159.53	1.027	3157.75
1.032	3287.94	1.032	3322.5	1.032	3338.85	1.032	3355.55	1.032	3360.63	1.032	3358.12	1.032	3374.17	1.032	3374.01	1.032	3328.07	1.032	3316.61	1.032	3287.7	1.032	3291.5	1.032	3230.75	1.032	3252.84	1.032	3163.79	1.032	3175.85	1.032	3159.41	1.032	3145.18	1.032	3171.18	1.032	3160.84	1.032	3171.7	1.032	3142.87	1.032	3147.96	1.032	3148.35	1.032	3154.44
1.038	3264.02	1.038	3300.98	1.038	3316.77	1.038	3334.32	1.038	3339.98	1.038	3331.39	1.038	3364.08	1.038	3333.41	1.038	3309.02	1.038	3294.71	1.038	3270.61	1.038	3259.99	1.038	3227.51	1.038	3219.94	1.038	3156.47	1.038	3151.93	1.038	3146.22	1.038	3133.46	1.038	3151.62	1.038	3141.98	1.038	3136.83	1.038	3113.77	1.038	3119.35	1.038	3128.51	1.038	3119.7
1.043	3254.45	1.043	3291.95	1.043	3308.13	1.043	3328.21	1.043	3334.29	1.043	3338.52	1.043	3355.65	1.043	3341.54	1.043	3289.52	1.043	3298.9	1.043	3253.64	1.043	3263.83	1.043	3204.32	1.043	3230.15	1.043	3130.93	1.043	3133.81	1.043	3139.65	1.043	3138.12	1.043	3132.4	1.043	3125.61	1.043	3133.99	1.043	3123.32	1.043	3122.96	1.043	3117.29	1.043	3119.94
1.049	3247.39	1.049	3273.42	1.049	3280.12	1.049	3308.64	1.049	3317.84	1.049	3325.29	1.049	3336.23	1.049	3318.69	1.049	3285.1	1.049	3280.22	1.049	3235.16	1.049	3247.28	1.049	3187.39	1.049	3197.67	1.049	3119.02	1.049	3109.28	1.049	3119.84	1.049	3119.2	1.049	3117.56	1.049	3116.53	1.049	3115.8	1.049	3103.7	1.049	3104.58	1.049	3105.87	1.049	3106.22
1.054	3235.79	1.054	3260.17	1.054	3273.51	1.054	3315.99	1.054	3309.58	1.054	3314.08	1.054	3303.64	1.054	3313.98	1.054	3294.52	1.054	3270.66	1.054	3225.41	1.054	3211.8	1.054	3186.12	1.054	3191.89	1.054	3111.16	1.054	3107.3	1.054	3110.84	1.054	3111.71	1.054	3111.89	1.054	3104.48	1.054	3109.02	1.054	3095.48	1.054	3076.97	1.054	3092.16	1.054	3094.2
1.059	3212.32	1.059	3235.33	1.059	3248.78	1.059	3281.38	1.059	3285.61	1.059	3288	1.059	3285.93	1.059	3294.58	1.059	3244.39	1.059	3228	1.059	3203.2	1.059	3184.31	1.059	3162.23	1.059	3164.51	1.059	3082.26	1.059	3092.56	1.059	3092.16	1.059	3084.64	1.059	3080.22	1.059	3083.77	1.059	3087.03	1.059	3079.32	1.059	3068.12	1.059	3083.23	1.059	3074.72
1.065	3204.6	1.065	3237.8	1.065	3248.55	1.065	3268.05	1.065	3267.22	1.065	3279.38	1.065	3271.05	1.065	3284.76	1.065	3243.66	1.065	3213.45	1.065	3196.67	1.065	3180.16	1.065	3162.22	1.065	3147.72	1.065	3082.26	1.065	3066.28	1.065	3088.87	1.065	3084.77	1.065	3076.09	1.065	3078.14	1.065	3080.49	1.065	3080.11	1.065	3067.26	1.065	3075.78	1.065	3078.14
1.07	3183.72	1.07	3217.19	1.07	3230.72	1.07	3253.14	1.07	3244.55	1.07	3254.06	1.07	3255.95	1.07	3256.35	1.07	3238.5	1.07	3202.11	1.07	3166.17	1.07	3161.23	1.07	3149.32	1.07	3123.98	1.07	3053.87	1.07	3059.35	1.07	3065.34	1.07	3067.3	1.07	3062.73	1.07	3064.89	1.07	3056.43	1.07	3056.52	1.07	3059.26	1.07	3042.14	1.07	3056.91
1.076	3184.5	1.076	3209.64	1.076	3216.53	1.076	3240.11	1.076	3250.51	1.076	3244.09	1.076	3234.52	1.076	3236.18	1.076	3220.09	1.076	3202.78	1.076	3162.9	1.076	3166.69	1.076	3137.54	1.076	3134.99	1.076	3060.27	1.076	3060.31	1.076	3046.47	1.076	3051.97	1.076	3052.93	1.076	3050.55	1.076	3051.07	1.076	3051.53	1.076	3062.13	1.076	3034.59	1.076	3047.61
1.081	3158.67	1.081	3188.75	1.081	3190.32	1.081	3210.49	1.081	3214.31	1.081	3209.51	1.081	3224.43	1.081	3221.08	1.081	3209.69	1.081	3173	1.081	3145.59	1.081	3139.79	1.081	3118.47	1.081	3102.04	1.081	3045.84	1.081	3040.36	1.081	3034.45	1.081	3030.87	1.081	3040.55	1.081	3035.91	1.081	3019.2	1.081	3036.46	1.081	3037.85	1.081	3006.48	1.081	3027.29
1.086	3158.52	1.086	3165.27	1.086	3182.69	1.086	3214.38	1.086	3216.78	1.086	3209.67	1.086	3214.11	1.086	3209.49	1.086	3198.47	1.086	3158.14	1.086	3140.65	1.086	3133.95	1.086	3102.58	1.086	3109.18	1.086	3028.43	1.086	3029.47	1.086	3019.53	1.086	3019.04	1.086	3023.16	1.086	3022.69	1.086	3004.21	1.086	3019.73	1.086	3025.43	1.086	3008.34	1.086	3009.9
1.092	3134.01	1.092	3145.66	1.092	3160.59	1.092	3186.4	1.092	3180.08	1.092	3183.71	1.092	3194.79	1.092	3190.17	1.092	3173.82	1.092	3141.03	1.092	3117.68	1.092	3121.68	1.092	3086.54	1.092	3075.46	1.092	3023.15	1.092	3024.14	1.092	3006.38	1.092	3004.17	1.092	3017.65	1.092	3000.46	1.092	2994.97	1.092	2995.73	1.092	2995.66	1.092	2987.51	1.092	3004.65
1.097	3129.22	1.097	3133.46	1.097	3157.68	1.097	3181.55	1.097	3178.45	1.097	3164.81	1.097	3179.47	1.097	3185.22	1.097	3167.83	1.097	3124.2	1.097	3110.26	1.097	3109.9	1.097	3085.87	1.097	3078.93	1.097	3015.39	1.097	3001.85	1.097	2994.07	1.097	2995.75	1.097	3012.92	1.097	2987.8	1.097	2985.7	1.097	2988.61	1.097	2979.74	1.097	2983.31	1.097	2997.16
1.103	3106.45	1.103	3094.42	1.103	3138.59	1.103	3166.34	1.103	3159.43	1.103	3156.07	1.103	3167.22	1.103	3168.26	1.103	3137.98	1.103	3120.11	1.103	3111.11	1.103	3091.52	1.103	3067.37	1.103	3055.77	1.103	2991.36	1.103	2998.1	1.103	2973.24	1.103	2977.84	1.103	2986.07	1.103	2975.25	1.103	2975.89	1.103	2977.01	1.103	2964.45	1.103	2960.66	1.103	2980.08
1.108	3108.57	1.108	3086.18	1.108	3112.97	1.108	3148.51	1.108	3149.95	1.108	3149.06	1.108	3155.02	1.108	3150.11	1.108	3141.53	1.108	3099.66	1.108	3100.76	1.108	3074.93	1.108	3059.12	1.108	3058.93	1.108	2983.48	1.108	2978.84	1.108	2975.43	1.108	2975.05	1.108	2984.37	1.108	2961.15	1.108	2970.29	1.108	2969.04	1.108	2958.02	1.108	2957.61	1.108	2971.13
1.113	3070.64	1.113	3076.41	1.113	3101.84	1.113	3126.1	1.113	3148.12	1.113	3109.55	1.113	3125.71	1.113	3142.52	1.113	3101.55	1.113	3092.7	1.113	3075.37	1.113	3047.43	1.113	3037.55	1.113	3024.98	1.113	2967.11	1.113	2963.3	1.113	2955.26	1.113	2952.74	1.113	2947.46	1.113	2952.73	1.113	2948	1.113	2959.41	1.113	2940.66	1.113	2945.5	1.113	2953.58
1.119	3074.93	1.119	3089.81	1.119	3087.6	1.119	3115.66	1.119	3139.06	1.119	3117.69	1.119	3128.84	1.119	3110.8	1.119	3094.3	1.119	3077.77	1.119	3063.65	1.119	3049.29	1.119	3039.28	1.119	3028.68	1.119	2962.55	1.119	2951.34	1.119	2960.76	1.119	2949.06	1.119	2945.87	1.119	2955.36	1.119	2938.59	1.119	2938.98	1.119	2949.43	1.119	2939.16	1.119	2942.3
1.124	3037.51	1.124	3068.15	1.124	3063.24	1.124	3086.22	1.124	3112.26	1.124	3107.34	1.124	3108.22	1.124	3101.81	1.124	3067.89	1.124	3053.29	1.124	3033.22	1.124	3019.26	1.124	2999.32	1.124	3003.66	1.124	2954.33	1.124	2915.8	1.124	2935.36	1.124	2925.12	1.124	2944.51	1.124	2928.09	1.124	2931.08	1.124	2913.19	1.124	2928.66	1.124	2928.93	1.124	2925.92
1.13	3029.59	1.13	3071.3	1.13	3057.07	1.13	3097.34	1.13	3102.34	1.13	3111.29	1.13	3091.72	1.13	3100.87	1.13	3064.39	1.13	3053.21	1.13	3023.87	1.13	3018.88	1.13	2995.79	1.13	3001.27	1.13	2927.95	1.13	2904.88	1.13	2926.95	1.13	2924.53	1.13	2916.04	1.13	2922.12	1.13	2914.99	1.13	2921.97	1.13	2928.61	1.13	2910.94	1.13	2922.58
1.135	3012.69	1.135	3043.16	1.135	3038.23	1.135	3078.06	1.135	3084.32	1.135	3085.59	1.135	3076.45	1.135	3081.69	1.135	3043.84	1.135	3048.93	1.135	2988.68	1.135	3008.38	1.135	2976.36	1.135	2992.89	1.135	2933.09	1.135	2895.66	1.135	2904.78	1.135	2898.65	1.135	2911.15	1.135	2916.2	1.135	2888.89	1.135	2896.59	1.135	2891.81	1.135	2897.35	1.135	2907.76
1.14	3003.58	1.14	3041.38	1.14	3043.29	1.14	3066.73	1.14	3066.75	1.14	3083.63	1.14	3075.38	1.14	3083.99	1.14	3036.48	1.14	3020.18	1.14	2987.45	1.14	2987.66	1.14	2964.23	1.14	2963.77	1.14	2924.31	1.14	2884.66	1.14	2915.96	1.14	2903.8	1.14	2904.22	1.14	2900.15	1.14	2880.73	1.14	2882.05	1.14	2889.11	1.14	2889.28	1.14	2906.88
1.146	2988.34	1.146	3018.26	1.146	3023.46	1.146	3050.94	1.146	3045.89	1.146	3061.07	1.146	3049.84	1.146	3053.36	1.146	3022.6	1.146	3005.95	1.146	2971.27	1.146	2980.51	1.146	2944.01	1.146	2952.91	1.146	2898.13	1.146	2879.56	1.146	2877.99	1.146	2868.57	1.146	2873.79	1.146	2891.36	1.146	2870.05	1.146	2871.19	1.146	2857.89	1.146	2866.89	1.146	2883.22
1.151	2986.96	1.151	3007.64	1.151	3024.7	1.151	3042.75	1.151	3044.42	1.151	3058.2	1.151	3041.22	1.151	3050.18	1.151	3023.59	1.151	3003.34	1.151	2973.88	1.151	2962.99	1.151	2944.56	1.151	2933.58	1.151	2894.38	1.151	2871.9	1.151	2874.11	1.151	2869.76	1.151	2874.59	1.151	2881.4	1.151	2864.63	1.151	2849.69	1.151	2852.92	1.151	2857.35	1.151	2871.6
1.157	2958.13	1.157	2995.73	1.157	3004.62	1.157	3029.02	1.157	3016.71	1.157	3033.17	1.157	3025.16	1.157	3022.61	1.157	2991.05	1.157	2979.58	1.157	2956.85	1.157	2957.81	1.157	2925.63	1.157	2932.71	1.157	2868.16	1.157	2860.39	1.157	2860.12	1.157	2849.4	1.157	2859.57	1.157	2861.66	1.157	2849.49	1.157	2834.12	1.157	2849.55	1.157	2839.39	1.157	2862.3
1.162	2977.72	1.162	2990.64	1.162	2998.67	1.162	3015.55	1.162	3017.54	1.162	3012.63	1.162	3017.19	1.162	3012.36	1.162	2979.3	1.162	2976.72	1.162	2947.21	1.162	2945.73	1.162	2910.97	1.162	2917.6	1.162	2866.13	1.162	2846.51	1.162	2860.14	1.162	2844.05	1.162	2848.76	1.162	2855.6	1.162	2842.38	1.162	2831.49	1.162	2843.67	1.162	2837.62	1.162	2839.49
1.167	2946.32	1.167	2963.89	1.167	2980.76	1.167	2987.78	1.167	3002.43	1.167	2999.84	1.167	2989.35	1.167	3000.37	1.167	2962.75	1.167	2956.25	1.167	2947.98	1.167	2953.38	1.167	2901.76	1.167	2901.35	1.167	2843.95	1.167	2840.23	1.167	2839.44	1.167	2825.42	1.167	2834.06	1.167	2845.27	1.167	2834.15	1.167	2805.09	1.167	2818.53	1.167	2823.73	1.167	2826.59
1.173	2948.56	1.173	2960.97	1.173	2971.61	1.173	2987.42	1.173	2990.89	1.173	2978.15	1.173	2991.04	1.173	2994.51	1.173	2967.33	1.173	2950.11	1.173	2950.55	1.173	2936.24	1.173	2899.19	1.173	2902.17	1.173	2847.97	1.173	2831.86	1.173	2841.98	1.173	2813.93	1.173	2831.05	1.173	2831.72	1.173	2834.07	1.173	2812.38	1.173	2823.8	1.173	2823.61	1.173	2799.97
1.178	2930.31	1.178	2945.59	1.178	2962.15	1.178	2984.82	1.178	2973.04	1.178	2968.68	1.178	2966.7	1.178	2981.79	1.178	2944.03	1.178	2926.2	1.178	2907.24	1.178	2915.04	1.178	2879.61	1.178	2872.93	1.178	2813.73	1.178	2819.89	1.178	2823.85	1.178	2789.78	1.178	2811.69	1.178	2821.53	1.178	2809.79	1.178	2796.18	1.178	2805.67	1.178	2809.65	1.178	2791.25
1.184	2923.22	1.184	2936.54	1.184	2943.88	1.184	2966.86	1.184	2947.04	1.184	2955.75	1.184	2960.66	1.184	2962.93	1.184	2937.87	1.184	2922.38	1.184	2929.42	1.184	2908.67	1.184	2863.22	1.184	2867.76	1.184	2823.16	1.184	2812.68	1.184	2801.69	1.184	2795.73	1.184	2807.15	1.184	2807.51	1.184	2805.8	1.184	2784.19	1.184	2804.67	1.184	2798.02	1.184	2775.59
1.189	2902.57	1.189	2929.7	1.189	2936.36	1.189	2943.26	1.189	2937.23	1.189	2948.74	1.189	2950.33	1.189	2953.86	1.189	2928.51	1.189	2911.29	1.189	2891.29	1.189	2879.41	1.189	2836.9	1.189	2851.07	1.189	2801.17	1.189	2798.84	1.189	2787.21	1.189	2776.1	1.189	2793.82	1.189	2805.11	1.189	2787.18	1.189	2783	1.189	2788.83	1.189	2788.33	1.189	2774.66
1.194	2908.36	1.194	2911.97	1.194	2934.17	1.194	2944.13	1.194	2929.84	1.194	2947.76	1.194	2949.49	1.194	2947.18	1.194	2928.57	1.194	2907.29	1.194	2874.24	1.194	2886.48	1.194	2840.2	1.194	2838.48	1.194	2802.86	1.194	2793.13	1.194	2779.96	1.194	2773.45	1.194	2787.04	1.194	2789.51	1.194	2777.11	1.194	2781.06	1.194	2781.25	1.194	2775.6	1.194	2763.3
1.2	2880.91	1.2	2894.38	1.2	2923.55	1.2	2937.61	1.2	2922	1.2	2939.69	1.2	2927.49	1.2	2927.36	1.2	2898.74	1.2	2872.31	1.2	2855.94	1.2	2862.8	1.2	2816.97	1.2	2817.93	1.2	2772.1	1.2	2763.37	1.2	2775.16	1.2	2766.31	1.2	2769.93	1.2	2759.37	1.2	2763.16	1.2	2751.3	1.2	2760.35	1.2	2756.58	1.2	2756.68
1.205	2876.55	1.205	2883.13	1.205	2894.63	1.205	2916.8	1.205	2902.96	1.205	2927.01	1.205	2943.4	1.205	2925.42	1.205	2905.52	1.205	2875.22	1.205	2856.26	1.205	2843.97	1.205	2816.95	1.205	2823.18	1.205	2770.92	1.205	2748.99	1.205	2760.65	1.205	2762.25	1.205	2764.43	1.205	2759.35	1.205	2755.56	1.205	2760.24	1.205	2758.81	1.205	2761.09	1.205	2758.45
1.211	2861.32	1.211	2872.98	1.211	2875.36	1.211	2911.51	1.211	2898.31	1.211	2920.22	1.211	2903.89	1.211	2903.21	1.211	2891.02	1.211	2851.25	1.211	2842.06	1.211	2829.57	1.211	2804.31	1.211	2809.81	1.211	2760.59	1.211	2743.19	1.211	2752.05	1.211	2742.42	1.211	2756.16	1.211	2739.79	1.211	2740.51	1.211	2741.44	1.211	2749.73	1.211	2736.86	1.211	2742.92
1.216	2839.91	1.216	2868.38	1.216	2879.71	1.216	2903.71	1.216	2895.06	1.216	2905.57	1.216	2900.01	1.216	2898.24	1.216	2878.82	1.216	2843.03	1.216	2841.6	1.216	2827.39	1.216	2798.43	1.216	2805.16	1.216	2748.86	1.216	2733.19	1.216	2744.5	1.216	2738.97	1.216	2735.73	1.216	2744.29	1.216	2740.53	1.216	2734.33	1.216	2737.89	1.216	2725.12	1.216	2736.31
1.221	2841.05	1.221	2838.93	1.221	2847.55	1.221	2877.61	1.221	2872.87	1.221	2879.11	1.221	2881.3	1.221	2892.28	1.221	2860.83	1.221	2823.49	1.221	2813.95	1.221	2809.94	1.221	2775.42	1.221	2793.74	1.221	2739.69	1.221	2729.72	1.221	2735.21	1.221	2710.25	1.221	2741.71	1.221	2724.4	1.221	2717.66	1.221	2723.31	1.221	2731.58	1.221	2704.84	1.221	2719.48
1.227	2833.32	1.227	2844.13	1.227	2868.9	1.227	2888.64	1.227	2878.15	1.227	2875.52	1.227	2868.14	1.227	2888.08	1.227	2865.07	1.227	2841.21	1.227	2807.7	1.227	2805.36	1.227	2782.51	1.227	2781.36	1.227	2737.86	1.227	2724.34	1.227	2724.65	1.227	2713.44	1.227	2713.03	1.227	2723.07	1.227	2717.08	1.227	2721.02	1.227	2721.04	1.227	2700.49	1.227	2718.91
1.232	2814.05	1.232	2818.32	1.232	2825.91	1.232	2869.43	1.232	2855.36	1.232	2856.33	1.232	2864.83	1.232	2869.31	1.232	2833.32	1.232	2812.28	1.232	2796.01	1.232	2798.66	1.232	2757.96	1.232	2770.71	1.232	2709.44	1.232	2719.34	1.232	2704.71	1.232	2692.16	1.232	2705.19	1.232	2712.28	1.232	2689.51	1.232	2698.01	1.232	2704.26	1.232	2678.97	1.232	2695.17
1.238	2807.84	1.238	2823.04	1.238	2837.07	1.238	2859.7	1.238	2860.44	1.238	2856.2	1.238	2858.29	1.238	2858.86	1.238	2826.65	1.238	2806	1.238	2784.47	1.238	2786.51	1.238	2756.44	1.238	2770.14	1.238	2710.15	1.238	2699.08	1.238	2701.38	1.238	2692.27	1.238	2699.83	1.238	2705.36	1.238	2689.33	1.238	2699.78	1.238	2691.68	1.238	2676.38	1.238	2682.45
1.243	2790.98	1.243	2801.36	1.243	2819.4	1.243	2856.28	1.243	2845.43	1.243	2841.39	1.243	2853.33	1.243	2843.64	1.243	2816.12	1.243	2781.53	1.243	2772.53	1.243	2768.44	1.243	2742.74	1.243	2747.55	1.243	2706.41	1.243	2696.29	1.243	2684.44	1.243	2674.85	1.243	2692.4	1.243	2687.26	1.243	2667.72	1.243	2677.99	1.243	2665.33	1.243	2674.71	1.243	2680.71
1.248	2779.38	1.248	2801.18	1.248	2818.56	1.248	2837.85	1.248	2827.2	1.248	2821.21	1.248	2841.62	1.248	2825.36	1.248	2799.77	1.248	2780.67	1.248	2776.05	1.248	2762.03	1.248	2732.82	1.248	2751.16	1.248	2681.72	1.248	2689.98	1.248	2680.52	1.248	2675.58	1.248	2669.97	1.248	2679.88	1.248	2657.3	1.248	2670.14	1.248	2658.06	1.248	2666.19	1.248	2675.4
1.254	2771.82	1.254	2784.66	1.254	2791.06	1.254	2830.17	1.254	2815.61	1.254	2812.17	1.254	2825.76	1.254	2816.51	1.254	2794.4	1.254	2769.11	1.254	2769.62	1.254	2738.18	1.254	2725.26	1.254	2729.88	1.254	2686.74	1.254	2658.22	1.254	2668.89	1.254	2663.61	1.254	2669.51	1.254	2651.17	1.254	2644.18	1.254	2657.39	1.254	2650.41	1.254	2640.12	1.254	2661.7
1.259	2763.4	1.259	2778.36	1.259	2792.45	1.259	2821.68	1.259	2802.19	1.259	2805.36	1.259	2808.63	1.259	2812.67	1.259	2788.8	1.259	2777.43	1.259	2760.92	1.259	2729.19	1.259	2711.34	1.259	2721	1.259	2664.59	1.259	2658.77	1.259	2651.37	1.259	2655.04	1.259	2668.32	1.259	2657.76	1.259	2641.99	1.259	2646.89	1.259	2636.86	1.259	2636.78	1.259	2650.38
1.265	2760.23	1.265	2777.43	1.265	2772.01	1.265	2797.21	1.265	2805.45	1.265	2814.8	1.265	2798.66	1.265	2800.26	1.265	2771.96	1.265	2758.13	1.265	2742.07	1.265	2710.32	1.265	2703.98	1.265	2708.5	1.265	2671.69	1.265	2645.5	1.265	2648.34	1.265	2631.16	1.265	2653.1	1.265	2642.9	1.265	2631.24	1.265	2632.68	1.265	2635.43	1.265	2634.62	1.265	2633.2
1.27	2742.38	1.27	2762.59	1.27	2761.53	1.27	2800.49	1.27	2787.37	1.27	2792.52	1.27	2776.24	1.27	2790.98	1.27	2773.34	1.27	2758.14	1.27	2725.16	1.27	2717.44	1.27	2686.7	1.27	2700.57	1.27	2648.16	1.27	2638.65	1.27	2635.01	1.27	2624.55	1.27	2649.23	1.27	2641	1.27	2632.42	1.27	2628.2	1.27	2624.15	1.27	2627.94	1.27	2623.81
1.275	2727.21	1.275	2749.9	1.275	2754.71	1.275	2780.96	1.275	2772.01	1.275	2785.71	1.275	2769.36	1.275	2780.81	1.275	2748.59	1.275	2737.09	1.275	2706.84	1.275	2701.18	1.275	2675.76	1.275	2686.19	1.275	2633.09	1.275	2623.05	1.275	2617.84	1.275	2606.43	1.275	2624.4	1.275	2631.47	1.275	2622.53	1.275	2616.51	1.275	2601.61	1.275	2601.06	1.275	2606.02
1.281	2719.64	1.281	2753.45	1.281	2747.96	1.281	2790.83	1.281	2769.28	1.281	2765.03	1.281	2759.86	1.281	2769.18	1.281	2750.54	1.281	2726.17	1.281	2709.51	1.281	2705.17	1.281	2684.75	1.281	2696.84	1.281	2621.9	1.281	2625.51	1.281	2606.11	1.281	2621.43	1.281	2633.56	1.281	2614.43	1.281	2615.95	1.281	2604.28	1.281	2607.28	1.281	2604.99	1.281	2607.34
1.286	2702.41	1.286	2740.26	1.286	2738.94	1.286	2767.07	1.286	2758.65	1.286	2760.08	1.286	2754.59	1.286	2747.52	1.286	2733.51	1.286	2703	1.286	2686.63	1.286	2684.17	1.286	2659.39	1.286	2669.89	1.286	2607.02	1.286	2606.1	1.286	2600.07	1.286	2594.81	1.286	2603.57	1.286	2603.91	1.286	2609.62	1.286	2583.2	1.286	2586.96	1.286	2582.35	1.286	2593.06
1.292	2698.42	1.292	2727.28	1.292	2736.71	1.292	2741.24	1.292	2749.37	1.292	2756.09	1.292	2751.05	1.292	2740.95	1.292	2725.42	1.292	2706.34	1.292	2673.84	1.292	2682.59	1.292	2656.53	1.292	2662.91	1.292	2597.1	1.292	2592.95	1.292	2591.82	1.292	2599.49	1.292	2603.62	1.292	2597.81	1.292	2593.19	1.292	2579.72	1.292	2588.08	1.292	2586.45	1.292	2581.03
1.297	2688.23	1.297	2713.98	1.297	2713.33	1.297	2741.34	1.297	2738.26	1.297	2727.75	1.297	2734.58	1.297	2726.13	1.297	2715.68	1.297	2692.14	1.297	2658.68	1.297	2668.47	1.297	2644.41	1.297	2646.46	1.297	2588.64	1.297	2591.71	1.297	2590.07	1.297	2584.05	1.297	2579.45	1.297	2582.3	1.297	2578.74	1.297	2577.6	1.297	2565.07	1.297	2568.26	1.297	2570.63
1.302	2682.45	1.302	2711.12	1.302	2718.4	1.302	2704.89	1.302	2737.4	1.302	2717.2	1.302	2736.53	1.302	2730.39	1.302	2704.72	1.302	2684.45	1.302	2649.08	1.302	2667.07	1.302	2627.8	1.302	2643.86	1.302	2586.77	1.302	2576.23	1.302	2570.53	1.302	2573.36	1.302	2592.96	1.302	2572.44	1.302	2565.26	1.302	2563.57	1.302	2568.79	1.302	2566.22	1.302	2565.37
1.308	2682.06	1.308	2696.24	1.308	2707.44	1.308	2727.04	1.308	2729.45	1.308	2716.37	1.308	2716.27	1.308	2701.92	1.308	2701.18	1.308	2668.67	1.308	2640.4	1.308	2638.13	1.308	2632.42	1.308	2622.9	1.308	2579.34	1.308	2568.93	1.308	2568.82	1.308	2551.89	1.308	2570.05	1.308	2565.18	1.308	2551.78	1.308	2553.1	1.308	2547.22	1.308	2557.09	1.308	2552.04
1.313	2670.09	1.313	2700.16	1.313	2710.03	1.313	2695.5	1.313	2709.57	1.313	2700.82	1.313	2716.87	1.313	2708.82	1.313	2685.85	1.313	2682.16	1.313	2652.75	1.313	2640.63	1.313	2622.96	1.313	2623.41	1.313	2571.03	1.313	2564.3	1.313	2562.96	1.313	2568.48	1.313	2564.9	1.313	2549.29	1.313	2547.99	1.313	2541.75	1.313	2551.51	1.313	2539.41	1.313	2542.68
1.319	2667.2	1.319	2686.42	1.319	2691.54	1.319	2700.13	1.319	2700.72	1.319	2691.11	1.319	2698.03	1.319	2695.99	1.319	2683.2	1.319	2653.02	1.319	2636.7	1.319	2617.52	1.319	2610.61	1.319	2607.97	1.319	2557.92	1.319	2554.2	1.319	2548.55	1.319	2547.94	1.319	2551.03	1.319	2548.17	1.319	2551.82	1.319	2539.88	1.319	2541.36	1.319	2538.64	1.319	2534.59
1.324	2648.93	1.324	2670.7	1.324	2680.63	1.324	2679.7	1.324	2692.19	1.324	2706.33	1.324	2688.31	1.324	2684.81	1.324	2663.03	1.324	2648.87	1.324	2629.45	1.324	2619.45	1.324	2597.06	1.324	2590.75	1.324	2548.59	1.324	2547.3	1.324	2539.56	1.324	2541.21	1.324	2535.39	1.324	2537.79	1.324	2538.57	1.324	2528.21	1.324	2532.55	1.324	2517.77	1.324	2516.48
1.329	2637.31	1.329	2656.55	1.329	2667.21	1.329	2672.89	1.329	2666.83	1.329	2684.31	1.329	2674.92	1.329	2676.11	1.329	2659.23	1.329	2636.02	1.329	2622.25	1.329	2609.12	1.329	2591.2	1.329	2579.47	1.329	2537.97	1.329	2542.14	1.329	2530.59	1.329	2533.65	1.329	2534.13	1.329	2517.6	1.329	2523.64	1.329	2522.77	1.329	2515.68	1.329	2511.92	1.329	2518.17
1.335	2627.84	1.335	2635.58	1.335	2652.71	1.335	2662.84	1.335	2664.01	1.335	2682.8	1.335	2666.69	1.335	2678.66	1.335	2632.45	1.335	2632.05	1.335	2616.97	1.335	2591.36	1.335	2580.85	1.335	2568.59	1.335	2527.62	1.335	2533.2	1.335	2519.74	1.335	2526.19	1.335	2522.11	1.335	2522.19	1.335	2512.93	1.335	2522.02	1.335	2503.66	1.335	2501.86	1.335	2511.7
1.34	2616.56	1.34	2640.24	1.34	2640.14	1.34	2658.91	1.34	2661.12	1.34	2672.48	1.34	2659.26	1.34	2668.36	1.34	2630.57	1.34	2610.51	1.34	2607.12	1.34	2591.67	1.34	2575.99	1.34	2569.32	1.34	2528.05	1.34	2523	1.34	2506.72	1.34	2511.69	1.34	2519.52	1.34	2515.56	1.34	2498.74	1.34	2504.31	1.34	2501.02	1.34	2494.05	1.34	2506.66
1.346	2609.07	1.346	2617.55	1.346	2633.53	1.346	2649.83	1.346	2646.22	1.346	2655.28	1.346	2644.36	1.346	2655.94	1.346	2608.15	1.346	2608.45	1.346	2591.18	1.346	2573.7	1.346	2566.84	1.346	2553.31	1.346	2515.26	1.346	2505.26	1.346	2492.68	1.346	2496.62	1.346	2504.24	1.346	2494.26	1.346	2490.5	1.346	2486.99	1.346	2487.23	1.346	2478.38	1.346	2489.81
1.351	2606.65	1.351	2606.97	1.351	2618.22	1.351	2648.38	1.351	2644.68	1.351	2644.44	1.351	2642.38	1.351	2650.04	1.351	2616.2	1.351	2596.35	1.351	2586.76	1.351	2574.34	1.351	2555.84	1.351	2557.07	1.351	2512.59	1.351	2494.63	1.351	2503.66	1.351	2485.65	1.351	2511.35	1.351	2505.27	1.351	2497.91	1.351	2496.12	1.351	2500.08	1.351	2475.66	1.351	2484.56
1.356	2598.5	1.356	2601.2	1.356	2601.26	1.356	2635.2	1.356	2631.57	1.356	2620.15	1.356	2624.85	1.356	2628.41	1.356	2604.42	1.356	2582.3	1.356	2566.15	1.356	2559.36	1.356	2545.26	1.356	2541.64	1.356	2495.93	1.356	2484.47	1.356	2482.26	1.356	2477.71	1.356	2489.19	1.356	2465.03	1.356	2476.88	1.356	2468.55	1.356	2485.03	1.356	2454.91	1.356	2468.45
1.362	2583.13	1.362	2604.68	1.362	2605.71	1.362	2627.01	1.362	2633.68	1.362	2625.95	1.362	2627.79	1.362	2621.68	1.362	2611.04	1.362	2588.33	1.362	2572.51	1.362	2560	1.362	2531.1	1.362	2542.41	1.362	2489.63	1.362	2484.88	1.362	2478.14	1.362	2468	1.362	2476.73	1.362	2470.78	1.362	2471.29	1.362	2479.98	1.362	2476.17	1.362	2455.35	1.362	2468.72
1.367	2575.27	1.367	2582.62	1.367	2588.44	1.367	2616.05	1.367	2621.85	1.367	2607.48	1.367	2619.67	1.367	2599.42	1.367	2595.07	1.367	2569.17	1.367	2550.53	1.367	2556.01	1.367	2512.69	1.367	2525.72	1.367	2484.3	1.367	2471.1	1.367	2460.25	1.367	2460.75	1.367	2473.63	1.367	2466.91	1.367	2463.29	1.367	2450.07	1.367	2456.06	1.367	2454.1	1.367	2460.05
1.373	2579.14	1.373	2589.2	1.373	2585.08	1.373	2614.45	1.373	2622.89	1.373	2612.71	1.373	2611.95	1.373	2608.41	1.373	2596.73	1.373	2566.6	1.373	2549.45	1.373	2552.16	1.373	2506.22	1.373	2526.12	1.373	2475.77	1.373	2474.82	1.373	2466.45	1.373	2448.06	1.373	2464.14	1.373	2452.59	1.373	2456.04	1.373	2456.74	1.373	2452.78	1.373	2445.94	1.373	2462.96
1.378	2558.67	1.378	2563.97	1.378	2571.62	1.378	2599.96	1.378	2595.51	1.378	2596.48	1.378	2585.79	1.378	2589.39	1.378	2567.15	1.378	2547.14	1.378	2530.45	1.378	2535.03	1.378	2500.7	1.378	2496.02	1.378	2463.54	1.378	2449.26	1.378	2440.32	1.378	2447.35	1.378	2447.51	1.378	2447.33	1.378	2456.58	1.378	2442.77	1.378	2430.14	1.378	2425.43	1.378	2425.55
1.383	2553.91	1.383	2567.61	1.383	2570.63	1.383	2609.7	1.383	2601.57	1.383	2597.93	1.383	2597.1	1.383	2584.88	1.383	2576.2	1.383	2549.9	1.383	2532.49	1.383	2533.76	1.383	2513.69	1.383	2505.19	1.383	2463.09	1.383	2448.43	1.383	2450.09	1.383	2437	1.383	2453.5	1.383	2451.68	1.383	2453.63	1.383	2436.97	1.383	2437.02	1.383	2444.61	1.383	2440.79
1.389	2542.66	1.389	2555.45	1.389	2565.98	1.389	2584.78	1.389	2585.05	1.389	2583.57	1.389	2570.21	1.389	2585.95	1.389	2547.19	1.389	2546.76	1.389	2510.76	1.389	2519.25	1.389	2484.65	1.389	2482.93	1.389	2457.05	1.389	2447.97	1.389	2436.07	1.389	2425.82	1.389	2435.52	1.389	2424.78	1.389	2426.51	1.389	2432.88	1.389	2433.9	1.389	2430.63	1.389	2410.88
1.394	2528.14	1.394	2562.52	1.394	2565.9	1.394	2576.64	1.394	2584.48	1.394	2572.43	1.394	2579.8	1.394	2582.63	1.394	2546.95	1.394	2536.13	1.394	2524.4	1.394	2507.41	1.394	2490.7	1.394	2489.4	1.394	2459.16	1.394	2433.8	1.394	2430.8	1.394	2425.24	1.394	2431.66	1.394	2431.94	1.394	2429.63	1.394	2426.11	1.394	2431.8	1.394	2431.32	1.394	2417.61
1.4	2526.04	1.4	2533.61	1.4	2546.19	1.4	2574.24	1.4	2562.82	1.4	2558.96	1.4	2555.87	1.4	2558.19	1.4	2531.21	1.4	2523.71	1.4	2498.38	1.4	2494.17	1.4	2473.13	1.4	2468.37	1.4	2442.12	1.4	2423.18	1.4	2425.04	1.4	2406.86	1.4	2421.03	1.4	2411.18	1.4	2406.18	1.4	2406.65	1.4	2409.76	1.4	2415.83	1.4	2410.3
1.405	2521.99	1.405	2545.7	1.405	2548.76	1.405	2571.18	1.405	2556.86	1.405	2549.98	1.405	2568.01	1.405	2570.42	1.405	2539.74	1.405	2521.16	1.405	2491.34	1.405	2494.66	1.405	2465.47	1.405	2480.91	1.405	2432.69	1.405	2423.88	1.405	2411.26	1.405	2416.19	1.405	2412.67	1.405	2422.14	1.405	2420.8	1.405	2415.14	1.405	2410.8	1.405	2413.56	1.405	2403.72
1.41	2503.35	1.41	2521.59	1.41	2531.32	1.41	2553.8	1.41	2555	1.41	2525.55	1.41	2543.47	1.41	2548.49	1.41	2520.43	1.41	2509.28	1.41	2490.09	1.41	2473.84	1.41	2455.08	1.41	2462.14	1.41	2414.68	1.41	2408.76	1.41	2391.22	1.41	2396.45	1.41	2402.33	1.41	2403.77	1.41	2388.28	1.41	2397.78	1.41	2394.91	1.41	2395.48	1.41	2396.04
1.416	2505.71	1.416	2528.65	1.416	2517.68	1.416	2554.24	1.416	2536.46	1.416	2538.06	1.416	2538.35	1.416	2547.58	1.416	2515.94	1.416	2506.77	1.416	2485.19	1.416	2473.36	1.416	2455.73	1.416	2457.8	1.416	2404.03	1.416	2411.72	1.416	2391.99	1.416	2397.02	1.416	2402.5	1.416	2396.45	1.416	2400.63	1.416	2389.29	1.416	2388.22	1.416	2382.77	1.416	2390.8
1.421	2489.61	1.421	2504.14	1.421	2516.14	1.421	2527.39	1.421	2537.93	1.421	2519.67	1.421	2535.1	1.421	2531.43	1.421	2503.55	1.421	2488.01	1.421	2467.89	1.421	2455.74	1.421	2451.53	1.421	2444.15	1.421	2389.72	1.421	2393.48	1.421	2377.49	1.421	2381.88	1.421	2390.57	1.421	2385.61	1.421	2376.06	1.421	2375.48	1.421	2376.77	1.421	2376.66	1.421	2382.51
1.427	2486.73	1.427	2518.3	1.427	2507.36	1.427	2527.53	1.427	2520.53	1.427	2519.66	1.427	2528.02	1.427	2528.63	1.427	2500.39	1.427	2487.99	1.427	2464.82	1.427	2457.83	1.427	2433.18	1.427	2434.58	1.427	2386.87	1.427	2392.99	1.427	2382.53	1.427	2382.29	1.427	2390.8	1.427	2379.76	1.427	2372.66	1.427	2373.54	1.427	2371.67	1.427	2369.22	1.427	2365.14
1.432	2476.26	1.432	2484.93	1.432	2509.51	1.432	2515.32	1.432	2517.82	1.432	2505.15	1.432	2507.9	1.432	2515.27	1.432	2497.64	1.432	2485.85	1.432	2447.58	1.432	2445.25	1.432	2427.1	1.432	2434.01	1.432	2377.11	1.432	2390.39	1.432	2376.16	1.432	2360.82	1.432	2377.95	1.432	2370.23	1.432	2358.98	1.432	2361.36	1.432	2364.39	1.432	2373.83	1.432	2362.26
1.437	2476.28	1.437	2491.95	1.437	2496.88	1.437	2509.61	1.437	2512.66	1.437	2501.37	1.437	2506.99	1.437	2505.55	1.437	2490.89	1.437	2468.3	1.437	2449.87	1.437	2443.05	1.437	2414.43	1.437	2425.95	1.437	2379.46	1.437	2382.34	1.437	2362.37	1.437	2354.17	1.437	2362.03	1.437	2369.95	1.437	2357.92	1.437	2354.94	1.437	2348.28	1.437	2354.6	1.437	2344.28
1.443	2461.53	1.443	2469.65	1.443	2482.92	1.443	2499.8	1.443	2503.73	1.443	2489.64	1.443	2492.58	1.443	2497.35	1.443	2481.91	1.443	2450.17	1.443	2435.92	1.443	2430.52	1.443	2401.14	1.443	2405.21	1.443	2369.83	1.443	2365.04	1.443	2357.44	1.443	2346.13	1.443	2355.3	1.443	2349.87	1.443	2346.31	1.443	2342.59	1.443	2350.53	1.443	2345.57	1.443	2342.87
1.448	2457.57	1.448	2463.61	1.448	2486.14	1.448	2501.79	1.448	2499.8	1.448	2502.34	1.448	2496.07	1.448	2497.07	1.448	2477.95	1.448	2447.45	1.448	2440.91	1.448	2418.04	1.448	2407.21	1.448	2406.89	1.448	2365.34	1.448	2363.14	1.448	2357.4	1.448	2354.15	1.448	2347.77	1.448	2349.86	1.448	2350.31	1.448	2347.61	1.448	2340.84	1.448	2334.86	1.448	2334.6
1.454	2446.99	1.454	2461.7	1.454	2473.53	1.454	2485.89	1.454	2491.22	1.454	2489.64	1.454	2485.09	1.454	2484.11	1.454	2455.2	1.454	2438.38	1.454	2415.95	1.454	2412.37	1.454	2392.32	1.454	2387.84	1.454	2348.97	1.454	2345.24	1.454	2338.2	1.454	2343.84	1.454	2343.94	1.454	2345.25	1.454	2336.31	1.454	2324.36	1.454	2335.68	1.454	2315.82	1.454	2327.5
1.459	2446.36	1.459	2460.68	1.459	2476.71	1.459	2485.19	1.459	2490.71	1.459	2496.8	1.459	2483.12	1.459	2483.6	1.459	2459.82	1.459	2440.44	1.459	2411.49	1.459	2401.01	1.459	2397.35	1.459	2396.48	1.459	2343.51	1.459	2348.05	1.459	2347.98	1.459	2344.12	1.459	2338.63	1.459	2343.08	1.459	2332.21	1.459	2324.75	1.459	2324.47	1.459	2320.39	1.459	2332.26
1.464	2428.21	1.464	2443.17	1.464	2455.94	1.464	2461.54	1.464	2460.65	1.464	2476.55	1.464	2473.89	1.464	2474.1	1.464	2442.36	1.464	2426.23	1.464	2400.22	1.464	2388.91	1.464	2370.82	1.464	2375.16	1.464	2323.55	1.464	2327.48	1.464	2332.64	1.464	2324.95	1.464	2322.14	1.464	2326.36	1.464	2324.28	1.464	2311.03	1.464	2309.56	1.464	2297.8	1.464	2302.09
1.47	2427.72	1.47	2451.51	1.47	2452.13	1.47	2461.65	1.47	2479.35	1.47	2466.99	1.47	2471	1.47	2465.36	1.47	2448.32	1.47	2424.53	1.47	2389.03	1.47	2388.15	1.47	2375.53	1.47	2375.18	1.47	2325.47	1.47	2325.34	1.47	2327.46	1.47	2305.89	1.47	2323.8	1.47	2311.85	1.47	2318.07	1.47	2307.72	1.47	2317.62	1.47	2293.13	1.47	2309.22
1.475	2427.05	1.475	2442.76	1.475	2442.05	1.475	2456.09	1.475	2451.28	1.475	2454.97	1.475	2459.21	1.475	2458.77	1.475	2437.82	1.475	2405.9	1.475	2386.12	1.475	2371.5	1.475	2362.68	1.475	2363.16	1.475	2329.99	1.475	2318.76	1.475	2329.3	1.475	2299.24	1.475	2314.66	1.475	2302.57	1.475	2314.64	1.475	2302.86	1.475	2294.43	1.475	2282.42	1.475	2304.22
1.481	2410.13	1.481	2450.44	1.481	2436.24	1.481	2461.88	1.481	2462.92	1.481	2448.33	1.481	2449.91	1.481	2462.28	1.481	2433.26	1.481	2413.48	1.481	2389.3	1.481	2381.62	1.481	2359.35	1.481	2363.75	1.481	2327.49	1.481	2309.28	1.481	2311.55	1.481	2301.86	1.481	2303.88	1.481	2297.32	1.481	2302.6	1.481	2311.29	1.481	2308.92	1.481	2285.85	1.481	2304.42
1.486	2407.88	1.486	2421.18	1.486	2422.55	1.486	2445.27	1.486	2444.51	1.486	2433.62	1.486	2439.67	1.486	2433.88	1.486	2423.76	1.486	2402.43	1.486	2380.29	1.486	2356.38	1.486	2351.72	1.486	2352.56	1.486	2324.63	1.486	2298.8	1.486	2302.82	1.486	2296.68	1.486	2296.18	1.486	2281.46	1.486	2297.88	1.486	2285.07	1.486	2286.86	1.486	2283.99	1.486	2284.87
1.491	2395.22	1.491	2425.76	1.491	2429.37	1.491	2441.07	1.491	2445.45	1.491	2423.59	1.491	2436.12	1.491	2451.88	1.491	2413.48	1.491	2390.25	1.491	2374.1	1.491	2371.83	1.491	2356.61	1.491	2354.49	1.491	2309.61	1.491	2297.54	1.491	2300.53	1.491	2293.85	1.491	2295.26	1.491	2275.53	1.491	2279.83	1.491	2290.74	1.491	2284.78	1.491	2278.8	1.491	2295.23
1.497	2387.98	1.497	2411.15	1.497	2407.26	1.497	2424.49	1.497	2419.22	1.497	2422.86	1.497	2417.84	1.497	2430.25	1.497	2399.24	1.497	2379.15	1.497	2357.43	1.497	2357.18	1.497	2335.1	1.497	2334.33	1.497	2296.29	1.497	2289.35	1.497	2288.53	1.497	2282.51	1.497	2281.62	1.497	2268.84	1.497	2274.12	1.497	2273.59	1.497	2262.6	1.497	2269.99	1.497	2272.52
1.502	2381.3	1.502	2406.61	1.502	2412.49	1.502	2426	1.502	2428.97	1.502	2413.25	1.502	2413.2	1.502	2437.43	1.502	2405.34	1.502	2377.41	1.502	2340.46	1.502	2349.44	1.502	2332.33	1.502	2336.57	1.502	2292.1	1.502	2277.98	1.502	2286.68	1.502	2270.49	1.502	2266.98	1.502	2280.1	1.502	2267.04	1.502	2266.95	1.502	2283.31	1.502	2264.55	1.502	2276.82
1.508	2378.23	1.508	2410.54	1.508	2401.04	1.508	2413.65	1.508	2405.61	1.508	2415.55	1.508	2404	1.508	2420.62	1.508	2394.66	1.508	2367.57	1.508	2333.82	1.508	2343.82	1.508	2317.84	1.508	2331.28	1.508	2272.13	1.508	2274.97	1.508	2270.31	1.508	2268.27	1.508	2254.89	1.508	2270.77	1.508	2254.83	1.508	2259.47	1.508	2253.88	1.508	2252.76	1.508	2262.38
1.513	2381.32	1.513	2392.32	1.513	2395.47	1.513	2410.2	1.513	2411.14	1.513	2398.25	1.513	2405.77	1.513	2420.08	1.513	2400.47	1.513	2362.15	1.513	2327.11	1.513	2331.9	1.513	2328.84	1.513	2333.63	1.513	2284.94	1.513	2264.94	1.513	2262.75	1.513	2259.14	1.513	2261.54	1.513	2270.6	1.513	2255.32	1.513	2264.02	1.513	2263.01	1.513	2253.03	1.513	2262.53
1.518	2364.24	1.518	2391.15	1.518	2383.84	1.518	2403.46	1.518	2401.25	1.518	2386.08	1.518	2392.64	1.518	2402.32	1.518	2375.04	1.518	2345.55	1.518	2328.13	1.518	2326.58	1.518	2306	1.518	2305.88	1.518	2272.56	1.518	2245	1.518	2251.86	1.518	2252.09	1.518	2253.86	1.518	2253.03	1.518	2239.6	1.518	2240.75	1.518	2239.1	1.518	2241.68	1.518	2247.05
1.524	2361.57	1.524	2380.86	1.524	2384.78	1.524	2398.83	1.524	2393.42	1.524	2392.97	1.524	2393.09	1.524	2397.8	1.524	2385.34	1.524	2353.55	1.524	2319.49	1.524	2318.31	1.524	2306.3	1.524	2311.86	1.524	2260.52	1.524	2244.7	1.524	2246.41	1.524	2241.19	1.524	2250.22	1.524	2260.43	1.524	2237.56	1.524	2238.99	1.524	2244.94	1.524	2244.61	1.524	2235.29
1.529	2354.38	1.529	2375.33	1.529	2389.37	1.529	2397.17	1.529	2386.86	1.529	2382.49	1.529	2386.68	1.529	2385.5	1.529	2368.43	1.529	2338.44	1.529	2320.85	1.529	2318.7	1.529	2292.26	1.529	2308.96	1.529	2262.99	1.529	2233.68	1.529	2247.45	1.529	2232.5	1.529	2250.71	1.529	2241.25	1.529	2233.6	1.529	2233.39	1.529	2236.49	1.529	2226.79	1.529	2234.74
1.535	2341.16	1.535	2361.95	1.535	2371.74	1.535	2378.29	1.535	2376.16	1.535	2392.21	1.535	2375.99	1.535	2378.56	1.535	2365.34	1.535	2330.07	1.535	2316.66	1.535	2311.11	1.535	2287.55	1.535	2289.88	1.535	2250.48	1.535	2235.37	1.535	2236.74	1.535	2228.51	1.535	2226.38	1.535	2225.12	1.535	2224.74	1.535	2235.82	1.535	2231.3	1.535	2218.65	1.535	2218.72
1.54	2339.44	1.54	2361.47	1.54	2366.32	1.54	2378.91	1.54	2370.15	1.54	2378.15	1.54	2371.31	1.54	2367.77	1.54	2344.68	1.54	2330.51	1.54	2315.25	1.54	2301.92	1.54	2279.53	1.54	2287.3	1.54	2241.84	1.54	2220.84	1.54	2221.17	1.54	2228.44	1.54	2234.61	1.54	2215.94	1.54	2218.59	1.54	2230.53	1.54	2223.3	1.54	2217.95	1.54	2224.94
1.545	2337.01	1.545	2347.27	1.545	2359.49	1.545	2368.69	1.545	2363.92	1.545	2375.7	1.545	2366.6	1.545	2374.79	1.545	2345.73	1.545	2320.08	1.545	2311.09	1.545	2298.95	1.545	2281.3	1.545	2278.36	1.545	2233.59	1.545	2216.97	1.545	2226.21	1.545	2218.37	1.545	2222.47	1.545	2220.69	1.545	2216.1	1.545	2225.48	1.545	2206.62	1.545	2201.31	1.545	2220.81
1.551	2324.62	1.551	2344.22	1.551	2355.36	1.551	2359.33	1.551	2359.47	1.551	2369.77	1.551	2356.8	1.551	2363.62	1.551	2333.56	1.551	2314.74	1.551	2304.28	1.551	2289.78	1.551	2273.65	1.551	2276.42	1.551	2224.7	1.551	2214.78	1.551	2218.84	1.551	2214.18	1.551	2220.41	1.551	2208.27	1.551	2211.09	1.551	2210.8	1.551	2208.92	1.551	2194.46	1.551	2205.56
1.556	2317.94	1.556	2348.8	1.556	2340.79	1.556	2360.64	1.556	2351.26	1.556	2360.52	1.556	2352.14	1.556	2370.75	1.556	2336.01	1.556	2313.23	1.556	2302.15	1.556	2285.5	1.556	2263.49	1.556	2270.86	1.556	2221.14	1.556	2212.89	1.556	2211.28	1.556	2208.99	1.556	2219	1.556	2194.03	1.556	2202.76	1.556	2205.36	1.556	2196.48	1.556	2201.82	1.556	2198.15
1.562	2318.29	1.562	2335.49	1.562	2334.89	1.562	2358.65	1.562	2354.5	1.562	2350.24	1.562	2354.08	1.562	2356.61	1.562	2323.11	1.562	2309.12	1.562	2287.05	1.562	2291.05	1.562	2265.68	1.562	2266.48	1.562	2213.09	1.562	2212.44	1.562	2200.26	1.562	2204.16	1.562	2211.11	1.562	2188.36	1.562	2198.72	1.562	2193.16	1.562	2192.43	1.562	2191.17	1.562	2197.59
1.567	2310.53	1.567	2331.69	1.567	2333.05	1.567	2344.3	1.567	2340.58	1.567	2352.55	1.567	2341.95	1.567	2348.16	1.567	2318.99	1.567	2300.28	1.567	2285.03	1.567	2276.51	1.567	2248.99	1.567	2254.2	1.567	2202.84	1.567	2200.57	1.567	2196.31	1.567	2191.36	1.567	2202.97	1.567	2182.82	1.567	2197.45	1.567	2186.72	1.567	2176.37	1.567	2182.4	1.567	2188.51
1.572	2298.09	1.572	2330.51	1.572	2330.33	1.572	2345.22	1.572	2343.44	1.572	2337.63	1.572	2352.54	1.572	2341.86	1.572	2302.56	1.572	2293.72	1.572	2258.28	1.572	2269.26	1.572	2247.47	1.572	2255.8	1.572	2193.26	1.572	2193.1	1.572	2181.45	1.572	2187.19	1.572	2195.95	1.572	2183.73	1.572	2188.66	1.572	2173.97	1.572	2176.92	1.572	2172.16	1.572	2184.27
1.578	2301.43	1.578	2318.65	1.578	2324.7	1.578	2344.98	1.578	2330.65	1.578	2342.24	1.578	2336.41	1.578	2339.6	1.578	2307.13	1.578	2293.14	1.578	2263.42	1.578	2259.23	1.578	2253.75	1.578	2244.38	1.578	2190.98	1.578	2191.75	1.578	2180.73	1.578	2172.67	1.578	2188.37	1.578	2173.09	1.578	2188.23	1.578	2177.27	1.578	2176.17	1.578	2169.47	1.578	2177.37
1.583	2289.93	1.583	2320.03	1.583	2311.85	1.583	2335.06	1.583	2335.58	1.583	2340.94	1.583	2335.09	1.583	2331.04	1.583	2297.97	1.583	2282.34	1.583	2248.23	1.583	2249.7	1.583	2240.66	1.583	2243.67	1.583	2180.06	1.583	2183.3	1.583	2174.45	1.583	2175.05	1.583	2181.67	1.583	2174.41	1.583	2167.12	1.583	2165.9	1.583	2169.28	1.583	2164.9	1.583	2169.79
1.589	2296.6	1.589	2308.9	1.589	2308.59	1.589	2331	1.589	2322.7	1.589	2330.98	1.589	2319.25	1.589	2324.91	1.589	2297.02	1.589	2272.34	1.589	2255.61	1.589	2242.32	1.589	2233.84	1.589	2224.9	1.589	2179.92	1.589	2171.76	1.589	2170.28	1.589	2162.04	1.589	2173.36	1.589	2156.4	1.589	2161.24	1.589	2162.31	1.589	2162.23	1.589	2151.53	1.589	2167.09
1.594	2276.28	1.594	2298.42	1.594	2300.51	1.594	2316.36	1.594	2321.1	1.594	2321.41	1.594	2316.53	1.594	2312.8	1.594	2294.4	1.594	2278.19	1.594	2242.34	1.594	2237.44	1.594	2230.37	1.594	2222.6	1.594	2179.39	1.594	2172.52	1.594	2176.54	1.594	2153.5	1.594	2164.97	1.594	2158.62	1.594	2155.91	1.594	2150.04	1.594	2153.36	1.594	2149.6	1.594	2161.18
1.599	2282.32	1.599	2293.84	1.599	2296.93	1.599	2306.32	1.599	2306.07	1.599	2308.01	1.599	2317.89	1.599	2322.53	1.599	2282.87	1.599	2265.7	1.599	2240.22	1.599	2240.74	1.599	2228.64	1.599	2214.4	1.599	2167.7	1.599	2156.98	1.599	2163.42	1.599	2148.99	1.599	2151.23	1.599	2150.07	1.599	2149.37	1.599	2155.4	1.599	2154.62	1.599	2136.24	1.599	2155.05
1.605	2268.41	1.605	2283.61	1.605	2294.76	1.605	2303.79	1.605	2305.91	1.605	2296.16	1.605	2310.41	1.605	2304.09	1.605	2284.78	1.605	2266.07	1.605	2233.96	1.605	2226.19	1.605	2215.26	1.605	2211.22	1.605	2159.36	1.605	2162.02	1.605	2155.09	1.605	2148.14	1.605	2150.72	1.605	2148.99	1.605	2142.02	1.605	2139.65	1.605	2131.19	1.605	2131.62	1.605	2143.59
1.61	2268.91	1.61	2283.75	1.61	2288.45	1.61	2304.28	1.61	2306.35	1.61	2294.87	1.61	2298.16	1.61	2303.62	1.61	2271.27	1.61	2263	1.61	2226.45	1.61	2228.4	1.61	2211.18	1.61	2201.56	1.61	2157.92	1.61	2142.46	1.61	2145.17	1.61	2139.48	1.61	2141.54	1.61	2130.47	1.61	2135.28	1.61	2129.57	1.61	2140.27	1.61	2121.66	1.61	2142.43
1.616	2267.25	1.616	2272.21	1.616	2282.09	1.616	2300.96	1.616	2303.15	1.616	2295.4	1.616	2301.72	1.616	2294.91	1.616	2276.89	1.616	2251.76	1.616	2220.96	1.616	2207.13	1.616	2198.54	1.616	2199.3	1.616	2155.54	1.616	2152.37	1.616	2140.26	1.616	2132.8	1.616	2140.64	1.616	2132.91	1.616	2131.56	1.616	2120.02	1.616	2123	1.616	2122.57	1.616	2140.68
1.621	2252.28	1.621	2274.73	1.621	2280.45	1.621	2290.71	1.621	2294.81	1.621	2292.22	1.621	2285.76	1.621	2285.33	1.621	2276.24	1.621	2252.81	1.621	2206.21	1.621	2203.8	1.621	2197.68	1.621	2194.47	1.621	2153.94	1.621	2135.99	1.621	2133.72	1.621	2119.87	1.621	2127.33	1.621	2118.08	1.621	2127.03	1.621	2120.26	1.621	2124.85	1.621	2117.88	1.621	2130.37
1.626	2258.31	1.626	2263.49	1.626	2279.82	1.626	2292.03	1.626	2296.81	1.626	2295.67	1.626	2269.25	1.626	2281.66	1.626	2266.01	1.626	2243.24	1.626	2215.54	1.626	2195.4	1.626	2185.05	1.626	2186.36	1.626	2135.47	1.626	2129.45	1.626	2134.4	1.626	2123.08	1.626	2128.44	1.626	2125.05	1.626	2123.59	1.626	2109.88	1.626	2112.56	1.626	2119.22	1.626	2127.65
1.632	2251.61	1.632	2257.15	1.632	2272.39	1.632	2272.58	1.632	2284.05	1.632	2279.89	1.632	2268.78	1.632	2270.31	1.632	2259.78	1.632	2236.64	1.632	2205.11	1.632	2199.63	1.632	2169.72	1.632	2180.76	1.632	2133.75	1.632	2125.68	1.632	2120.67	1.632	2119.03	1.632	2112.53	1.632	2102.25	1.632	2115.28	1.632	2103.04	1.632	2109.37	1.632	2098.63	1.632	2109.52
1.637	2246.75	1.637	2264.11	1.637	2264.09	1.637	2277.59	1.637	2275.51	1.637	2279.85	1.637	2267.67	1.637	2274.02	1.637	2252.55	1.637	2231.46	1.637	2199.51	1.637	2195.2	1.637	2175.88	1.637	2177.91	1.637	2124.45	1.637	2127.36	1.637	2122.57	1.637	2118.18	1.637	2113.43	1.637	2106.8	1.637	2110.8	1.637	2100.74	1.637	2098.17	1.637	2103.11	1.637	2107.7
1.643	2249.63	1.643	2256.72	1.643	2259.66	1.643	2273.8	1.643	2276.19	1.643	2269.21	1.643	2271.8	1.643	2267.35	1.643	2243.11	1.643	2240.17	1.643	2191.79	1.643	2197.85	1.643	2163.63	1.643	2164.61	1.643	2116.84	1.643	2119.68	1.643	2104.17	1.643	2112.89	1.643	2103.22	1.643	2103.85	1.643	2104.89	1.643	2093.93	1.643	2097.24	1.643	2091.54	1.643	2101.96
1.648	2240.51	1.648	2245.45	1.648	2254.97	1.648	2266.16	1.648	2265.98	1.648	2270.08	1.648	2264.78	1.648	2262.96	1.648	2228.11	1.648	2230.06	1.648	2186.01	1.648	2184.77	1.648	2163.08	1.648	2162.25	1.648	2104.77	1.648	2115.15	1.648	2111.21	1.648	2099.31	1.648	2101.03	1.648	2103.64	1.648	2105.67	1.648	2101.89	1.648	2086.8	1.648	2088.5	1.648	2094.63
1.653	2238.47	1.653	2245.78	1.653	2246.91	1.653	2266.64	1.653	2269.87	1.653	2260.04	1.653	2265.53	1.653	2256.03	1.653	2234.44	1.653	2223.7	1.653	2189.53	1.653	2190.21	1.653	2161.23	1.653	2157.27	1.653	2097.41	1.653	2112.85	1.653	2098.8	1.653	2105.11	1.653	2094.56	1.653	2098.77	1.653	2092.65	1.653	2090.46	1.653	2087.59	1.653	2089.36	1.653	2083.17
1.659	2235.9	1.659	2236.64	1.659	2252.2	1.659	2258.46	1.659	2261.22	1.659	2262.09	1.659	2249.78	1.659	2255.45	1.659	2229.8	1.659	2216.4	1.659	2187.2	1.659	2175.87	1.659	2143.64	1.659	2140.53	1.659	2092.22	1.659	2095.86	1.659	2097.49	1.659	2076.34	1.659	2084.73	1.659	2090.9	1.659	2086.52	1.659	2090.93	1.659	2079.53	1.659	2072.24	1.659	2077.04
1.664	2230.91	1.664	2222.36	1.664	2243.68	1.664	2256.71	1.664	2258.68	1.664	2248.22	1.664	2241.87	1.664	2253.32	1.664	2240.04	1.664	2201.92	1.664	2181.91	1.664	2178.76	1.664	2144.1	1.664	2151.63	1.664	2091.62	1.664	2088.68	1.664	2086.7	1.664	2087.46	1.664	2088.65	1.664	2084.81	1.664	2087.91	1.664	2082.41	1.664	2076.95	1.664	2076.29	1.664	2064.92
1.67	2224.42	1.67	2232.74	1.67	2250.12	1.67	2244.08	1.67	2253.69	1.67	2246.82	1.67	2244.06	1.67	2242.35	1.67	2228.25	1.67	2201.15	1.67	2171.97	1.67	2163.76	1.67	2150.86	1.67	2138.49	1.67	2093.51	1.67	2091.49	1.67	2074.11	1.67	2074.27	1.67	2089.58	1.67	2075.03	1.67	2074.62	1.67	2074.64	1.67	2071.16	1.67	2062.38	1.67	2070.66
1.675	2217.31	1.675	2221.41	1.675	2239.59	1.675	2243.91	1.675	2251.49	1.675	2247.56	1.675	2235.93	1.675	2238.91	1.675	2222.32	1.675	2196.64	1.675	2168.72	1.675	2164.53	1.675	2135.37	1.675	2134.06	1.675	2078.95	1.675	2075	1.675	2074.94	1.675	2073.38	1.675	2082.66	1.675	2075.67	1.675	2075.24	1.675	2066.56	1.675	2070.75	1.675	2059.42	1.675	2062.34
1.68	2204.11	1.68	2220.54	1.68	2235.86	1.68	2238.6	1.68	2244.74	1.68	2245.28	1.68	2232.89	1.68	2237.53	1.68	2218.48	1.68	2184.59	1.68	2157.14	1.68	2150.49	1.68	2141.78	1.68	2125.44	1.68	2086.04	1.68	2068.91	1.68	2067.48	1.68	2065	1.68	2074.99	1.68	2059.93	1.68	2064.64	1.68	2052.32	1.68	2063.97	1.68	2047.16	1.68	2057.01
1.686	2192.97	1.686	2215.4	1.686	2227.08	1.686	2244.86	1.686	2245.94	1.686	2243.25	1.686	2223.58	1.686	2232.87	1.686	2208.92	1.686	2182.76	1.686	2154.6	1.686	2132.33	1.686	2122.63	1.686	2117.82	1.686	2072.51	1.686	2067.03	1.686	2055.34	1.686	2064.22	1.686	2063.04	1.686	2059.77	1.686	2057.4	1.686	2053	1.686	2046.75	1.686	2043.48	1.686	2053.53
1.691	2197.48	1.691	2219.43	1.691	2222.04	1.691	2238.84	1.691	2238.55	1.691	2245.2	1.691	2219.68	1.691	2227.33	1.691	2217.85	1.691	2174.56	1.691	2160.18	1.691	2149.32	1.691	2134.78	1.691	2120.57	1.691	2073.64	1.691	2066.9	1.691	2072.19	1.691	2061.43	1.691	2064.26	1.691	2058.98	1.691	2050.12	1.691	2049.21	1.691	2051.92	1.691	2042.62	1.691	2055.39
1.697	2197.12	1.697	2212.97	1.697	2213.79	1.697	2241.23	1.697	2234.43	1.697	2234.58	1.697	2211.39	1.697	2216.15	1.697	2194.66	1.697	2171.7	1.697	2142.17	1.697	2132.66	1.697	2113.53	1.697	2108.93	1.697	2057.37	1.697	2056.82	1.697	2052.66	1.697	2049.09	1.697	2053.14	1.697	2045.17	1.697	2047.46	1.697	2044.14	1.697	2040.35	1.697	2038.15	1.697	2039.52
1.702	2193.39	1.702	2202.6	1.702	2212.22	1.702	2224.46	1.702	2227.85	1.702	2235.97	1.702	2219.5	1.702	2215.24	1.702	2191.69	1.702	2163.86	1.702	2145.24	1.702	2133.83	1.702	2113.3	1.702	2114.74	1.702	2060.74	1.702	2061.12	1.702	2053.76	1.702	2046.93	1.702	2049.43	1.702	2049.29	1.702	2040.85	1.702	2040.78	1.702	2047.68	1.702	2030.17	1.702	2042.09
1.707	2184.62	1.707	2201.84	1.707	2207.84	1.707	2219.61	1.707	2220	1.707	2223.88	1.707	2208.61	1.707	2204.4	1.707	2188.74	1.707	2157.06	1.707	2143.46	1.707	2120.34	1.707	2100.66	1.707	2097.26	1.707	2052.53	1.707	2051.3	1.707	2042.55	1.707	2036.41	1.707	2034.96	1.707	2040.45	1.707	2040.07	1.707	2036.04	1.707	2031.05	1.707	2030.71	1.707	2026.61
1.713	2189.01	1.713	2207.98	1.713	2202.49	1.713	2223.41	1.713	2218.36	1.713	2227.8	1.713	2213.56	1.713	2208.42	1.713	2179.3	1.713	2160.95	1.713	2137.17	1.713	2123.72	1.713	2111.87	1.713	2098.1	1.713	2053.32	1.713	2056.45	1.713	2035.96	1.713	2039.38	1.713	2038.22	1.713	2041	1.713	2038.52	1.713	2025.83	1.713	2036.55	1.713	2021.45	1.713	2025.22
1.718	2177.33	1.718	2199.66	1.718	2197.01	1.718	2206.13	1.718	2202.38	1.718	2221.04	1.718	2203.74	1.718	2195.57	1.718	2170.45	1.718	2147.69	1.718	2130.92	1.718	2110.31	1.718	2091.92	1.718	2085.3	1.718	2041.17	1.718	2044.41	1.718	2032.23	1.718	2022.24	1.718	2031.58	1.718	2029.39	1.718	2026.44	1.718	2027.83	1.718	2022.3	1.718	2018.62	1.718	2018.99
1.724	2186.44	1.724	2200.9	1.724	2187.5	1.724	2222.5	1.724	2203.04	1.724	2219.53	1.724	2214.5	1.724	2208.8	1.724	2179.11	1.724	2156.07	1.724	2130.17	1.724	2127.3	1.724	2105.92	1.724	2097.12	1.724	2046.48	1.724	2051.43	1.724	2031.09	1.724	2038.54	1.724	2024.65	1.724	2026.41	1.724	2030.34	1.724	2018.13	1.724	2022.58	1.724	2015.2	1.724	2021.2
1.729	2175.67	1.729	2189.83	1.729	2186.32	1.729	2208.5	1.729	2210.17	1.729	2211.7	1.729	2201.81	1.729	2200.26	1.729	2170.7	1.729	2152.84	1.729	2118.08	1.729	2103.42	1.729	2078.1	1.729	2087.34	1.729	2026.27	1.729	2024.22	1.729	2015.11	1.729	2019.76	1.729	2017.72	1.729	2020.08	1.729	2009.93	1.729	2007.39	1.729	2008.2	1.729	2002.86	1.729	2018.38
1.734	2173.66	1.734	2190.55	1.734	2188.28	1.734	2211.83	1.734	2207.57	1.734	2209.31	1.734	2200.26	1.734	2196.08	1.734	2168.33	1.734	2152.47	1.734	2120.26	1.734	2105.52	1.734	2087.96	1.734	2091.86	1.734	2032.05	1.734	2019.68	1.734	2013.54	1.734	2020.76	1.734	2013.47	1.734	2014.78	1.734	2010.46	1.734	2002.77	1.734	2014.82	1.734	1998.96	1.734	2009.99
1.74	2170.53	1.74	2176.27	1.74	2184.07	1.74	2197.7	1.74	2202.36	1.74	2205.9	1.74	2191.02	1.74	2183.61	1.74	2161.94	1.74	2144.6	1.74	2111.66	1.74	2096.24	1.74	2072.24	1.74	2083.43	1.74	2017.51	1.74	2018.37	1.74	2005.36	1.74	2016.79	1.74	2011.04	1.74	2003.48	1.74	1999.52	1.74	1997.18	1.74	1998.06	1.74	1996.26	1.74	2003.24
1.745	2173.63	1.745	2183.93	1.745	2190.65	1.745	2211.33	1.745	2207	1.745	2215.16	1.745	2199.5	1.745	2183.51	1.745	2152.93	1.745	2157.64	1.745	2124.24	1.745	2099.95	1.745	2071.53	1.745	2083.95	1.745	2032.2	1.745	2018.5	1.745	2002.16	1.745	2011.89	1.745	2011.6	1.745	2010.99	1.745	2007.96	1.745	2000.42	1.745	2002.84	1.745	1998.44	1.745	2009.88
1.751	2168.64	1.751	2180.72	1.751	2181.85	1.751	2192.46	1.751	2194.47	1.751	2199.83	1.751	2191.61	1.751	2179.32	1.751	2145	1.751	2129.39	1.751	2105.65	1.751	2086.16	1.751	2062.66	1.751	2070.38	1.751	2011.72	1.751	2004.31	1.751	2004.26	1.751	2001.15	1.751	2001.59	1.751	1998.75	1.751	2004.2	1.751	1986.05	1.751	1986.39	1.751	1983.24	1.751	1995.61
1.756	2162.65	1.756	2184.93	1.756	2184.14	1.756	2194.39	1.756	2192	1.756	2199.58	1.756	2190.37	1.756	2184.95	1.756	2144.5	1.756	2132.46	1.756	2102.49	1.756	2086.47	1.756	2064.67	1.756	2067.44	1.756	2008.68	1.756	2003.99	1.756	2004.6	1.756	2003.47	1.756	1998.39	1.756	1992.24	1.756	2003.78	1.756	1983.05	1.756	1995.2	1.756	1986.11	1.756	2002.91
1.761	2156.67	1.761	2172.21	1.761	2182.2	1.761	2183.87	1.761	2194.3	1.761	2186.74	1.761	2183.03	1.761	2183.52	1.761	2143.19	1.761	2118.16	1.761	2091.24	1.761	2084.39	1.761	2053.22	1.761	2050.55	1.761	1997.46	1.761	1991.56	1.761	1992.46	1.761	1993.9	1.761	1997.6	1.761	1985.43	1.761	1991.66	1.761	1982.34	1.761	1975.82	1.761	1973.4	1.761	1980.34
1.767	2162.9	1.767	2176.68	1.767	2176.62	1.767	2185.85	1.767	2191.95	1.767	2194.53	1.767	2183.85	1.767	2178.23	1.767	2148.67	1.767	2123.53	1.767	2097.87	1.767	2086.24	1.767	2065	1.767	2064.09	1.767	2007.73	1.767	2001.57	1.767	1998.75	1.767	1986.47	1.767	1987.59	1.767	1985.96	1.767	1994.6	1.767	1974.15	1.767	1975.83	1.767	1973.86	1.767	1982.68
1.772	2148.48	1.772	2168.12	1.772	2170.72	1.772	2186.91	1.772	2184.24	1.772	2191	1.772	2178.89	1.772	2170.49	1.772	2135.99	1.772	2119.28	1.772	2088.72	1.772	2070.64	1.772	2050.86	1.772	2040.52	1.772	1991.13	1.772	1987.85	1.772	1991	1.772	1978.7	1.772	1982.63	1.772	1973.11	1.772	1978.46	1.772	1972.17	1.772	1964.59	1.772	1958.94	1.772	1968.09
1.778	2153.62	1.778	2184.32	1.778	2167.72	1.778	2169.55	1.778	2191.98	1.778	2200.11	1.778	2181.92	1.778	2167.66	1.778	2135.26	1.778	2121.17	1.778	2079.34	1.778	2077.91	1.778	2049.51	1.778	2052.57	1.778	1983.78	1.778	1989.09	1.778	1989.57	1.778	1977.68	1.778	1987.97	1.778	1975.17	1.778	1968.4	1.778	1971.68	1.778	1977.21	1.778	1966.46	1.778	1963.79
1.783	2140.01	1.783	2164.89	1.783	2153.86	1.783	2177.55	1.783	2186.27	1.783	2186.95	1.783	2163.48	1.783	2157.24	1.783	2121.06	1.783	2111.67	1.783	2080.57	1.783	2063.35	1.783	2047.89	1.783	2043.56	1.783	1984.85	1.783	1974.32	1.783	1969.72	1.783	1965.97	1.783	1968.41	1.783	1969.26	1.783	1962.93	1.783	1956.77	1.783	1963.47	1.783	1953.6	1.783	1958.78
1.788	2138.91	1.788	2170.22	1.788	2160.52	1.788	2170.58	1.788	2181.75	1.788	2187.44	1.788	2173.77	1.788	2162.49	1.788	2134.56	1.788	2111.09	1.788	2076.72	1.788	2066.3	1.788	2039.62	1.788	2033.33	1.788	1975.31	1.788	1967.59	1.788	1975.03	1.788	1964.55	1.788	1967.95	1.788	1976.19	1.788	1967	1.788	1971.82	1.788	1966.44	1.788	1954.12	1.788	1959.6
1.794	2125.62	1.794	2155.2	1.794	2143.03	1.794	2175.66	1.794	2175.83	1.794	2178.2	1.794	2166.43	1.794	2153.85	1.794	2116.7	1.794	2109.14	1.794	2072.36	1.794	2058.4	1.794	2025.89	1.794	2022.84	1.794	1968.95	1.794	1962.8	1.794	1969.24	1.794	1961.36	1.794	1959.06	1.794	1965.21	1.794	1959.05	1.794	1961.41	1.794	1953.24	1.794	1950.57	1.794	1948.4
1.799	2133.3	1.799	2156.43	1.799	2159.54	1.799	2172.65	1.799	2176.61	1.799	2167.78	1.799	2174.97	1.799	2162.04	1.799	2122.93	1.799	2109.29	1.799	2066.85	1.799	2069.74	1.799	2035.85	1.799	2031.2	1.799	1972.95	1.799	1964.36	1.799	1966.82	1.799	1960.33	1.799	1962.1	1.799	1966.85	1.799	1966.19	1.799	1956.86	1.799	1953.81	1.799	1954.63	1.799	1954.69
1.805	2124.65	1.805	2149.61	1.805	2149.03	1.805	2167.89	1.805	2174.69	1.805	2163.84	1.805	2165.32	1.805	2152.8	1.805	2112.91	1.805	2090.64	1.805	2066.97	1.805	2053.98	1.805	2020.64	1.805	2018.51	1.805	1952.4	1.805	1957.99	1.805	1954.29	1.805	1957.9	1.805	1948.98	1.805	1952.92	1.805	1950.42	1.805	1950.71	1.805	1940.28	1.805	1946.16	1.805	1945.27
1.81	2131.05	1.81	2152.11	1.81	2155.93	1.81	2172.34	1.81	2174.36	1.81	2162.27	1.81	2169.68	1.81	2153.84	1.81	2117.23	1.81	2094.33	1.81	2068.48	1.81	2051.04	1.81	2019.41	1.81	2028.17	1.81	1958.31	1.81	1957.72	1.81	1948.66	1.81	1959.2	1.81	1951.47	1.81	1955.44	1.81	1948.68	1.81	1945.71	1.81	1939.26	1.81	1936.4	1.81	1941.46
1.815	2119.2	1.815	2156.94	1.815	2147.31	1.815	2163.97	1.815	2173.63	1.815	2158.94	1.815	2161.8	1.815	2153.23	1.815	2113.61	1.815	2092.51	1.815	2069.35	1.815	2054.41	1.815	2024.15	1.815	2015.03	1.815	1950.61	1.815	1951.62	1.815	1947.73	1.815	1945.72	1.815	1942.59	1.815	1942.82	1.815	1943.57	1.815	1937.54	1.815	1937.29	1.815	1936.74	1.815	1932.39
1.821	2140.04	1.821	2153.96	1.821	2150.69	1.821	2168.09	1.821	2166.85	1.821	2169.34	1.821	2166.02	1.821	2145.48	1.821	2116.41	1.821	2084.16	1.821	2065.43	1.821	2050.42	1.821	2013.19	1.821	2012.38	1.821	1957.79	1.821	1952.81	1.821	1941.28	1.821	1944.2	1.821	1944.5	1.821	1946.6	1.821	1929.3	1.821	1940.21	1.821	1935.48	1.821	1928.72	1.821	1938.25
1.826	2129.63	1.826	2145.32	1.826	2150.53	1.826	2161.14	1.826	2163.02	1.826	2163.2	1.826	2153.48	1.826	2140.11	1.826	2110.07	1.826	2082.3	1.826	2057.44	1.826	2040.96	1.826	2005.14	1.826	2002.8	1.826	1945.32	1.826	1944.23	1.826	1937.28	1.826	1930.72	1.826	1931.35	1.826	1939.78	1.826	1928.53	1.826	1926.03	1.826	1922.08	1.826	1918.7	1.826	1919.09
1.832	2135.02	1.832	2139.06	1.832	2145.71	1.832	2168	1.832	2162.98	1.832	2170.91	1.832	2159.05	1.832	2138.91	1.832	2107.21	1.832	2084.32	1.832	2063.35	1.832	2041.46	1.832	2008.5	1.832	2009.47	1.832	1950.43	1.832	1943.99	1.832	1935.66	1.832	1930.43	1.832	1937.56	1.832	1944.57	1.832	1933.08	1.832	1919.79	1.832	1925	1.832	1913.61	1.832	1926.38
1.837	2120.25	1.837	2140.73	1.837	2145.95	1.837	2153.47	1.837	2161.95	1.837	2160.38	1.837	2149.89	1.837	2135.36	1.837	2098.62	1.837	2087.74	1.837	2050.58	1.837	2035.62	1.837	2001.6	1.837	1995.22	1.837	1943.41	1.837	1943.86	1.837	1923.32	1.837	1923.04	1.837	1926.1	1.837	1928.42	1.837	1921.06	1.837	1912.83	1.837	1914.74	1.837	1910.73	1.837	1914.09
1.842	2127.1	1.842	2138	1.842	2144.28	1.842	2166.71	1.842	2159.69	1.842	2160.37	1.842	2150.1	1.842	2134.82	1.842	2094.06	1.842	2074.55	1.842	2058.96	1.842	2030.39	1.842	2000.48	1.842	2003.92	1.842	1937.17	1.842	1935.66	1.842	1921.51	1.842	1925.07	1.842	1924.49	1.842	1934.44	1.842	1919.25	1.842	1913.42	1.842	1921.12	1.842	1903.09	1.842	1910.98
1.848	2121.32	1.848	2136.51	1.848	2141.86	1.848	2162.01	1.848	2160.07	1.848	2162.4	1.848	2147.6	1.848	2126.43	1.848	2096.66	1.848	2088.53	1.848	2053.59	1.848	2024.29	1.848	2005.61	1.848	1996.39	1.848	1925.42	1.848	1929.05	1.848	1912.08	1.848	1919.63	1.848	1921.49	1.848	1923.33	1.848	1918.94	1.848	1905.6	1.848	1906.84	1.848	1901.8	1.848	1905.53
1.853	2121.26	1.853	2139.13	1.853	2144.16	1.853	2156.59	1.853	2165.21	1.853	2159.15	1.853	2146.78	1.853	2129.21	1.853	2092.38	1.853	2071.53	1.853	2051.55	1.853	2032	1.853	1994.24	1.853	1982.33	1.853	1913.78	1.853	1920.46	1.853	1915.12	1.853	1924.9	1.853	1917.41	1.853	1928.67	1.853	1912.26	1.853	1907.01	1.853	1903.59	1.853	1900.28	1.853	1906.45
1.859	2125.03	1.859	2140.31	1.859	2137.32	1.859	2163.56	1.859	2161.6	1.859	2155.41	1.859	2143.55	1.859	2131.75	1.859	2092.25	1.859	2078.53	1.859	2050.94	1.859	2024.67	1.859	1989.73	1.859	1990.9	1.859	1920.39	1.859	1917.77	1.859	1895.46	1.859	1909.92	1.859	1919.56	1.859	1905.21	1.859	1904.82	1.859	1900.31	1.859	1901.01	1.859	1893.51	1.859	1894.18
1.864	2126.37	1.864	2147.06	1.864	2144.35	1.864	2157.55	1.864	2162.82	1.864	2165.65	1.864	2149.74	1.864	2137.56	1.864	2100.7	1.864	2073.08	1.864	2040.51	1.864	2039.86	1.864	1997.84	1.864	1989.23	1.864	1914.56	1.864	1915.34	1.864	1910.14	1.864	1914.25	1.864	1910.01	1.864	1917.77	1.864	1905.44	1.864	1905.29	1.864	1899.99	1.864	1899.73	1.864	1903.95
1.869	2120.54	1.869	2136.97	1.869	2146.6	1.869	2154.88	1.869	2160.06	1.869	2161.93	1.869	2139.26	1.869	2140.84	1.869	2096.61	1.869	2074.86	1.869	2045.01	1.869	2020.75	1.869	1985.84	1.869	1986.48	1.869	1918.3	1.869	1907.51	1.869	1901.97	1.869	1905.88	1.869	1908.6	1.869	1899.52	1.869	1900.57	1.869	1895.79	1.869	1887.54	1.869	1889.65	1.869	1902.05
1.875	2134.98	1.875	2142.25	1.875	2142.08	1.875	2160.24	1.875	2167.44	1.875	2168.09	1.875	2158.89	1.875	2136.55	1.875	2100.69	1.875	2070.72	1.875	2040.87	1.875	2030.8	1.875	1978.98	1.875	1984.03	1.875	1907.48	1.875	1908.71	1.875	1904.56	1.875	1894.8	1.875	1905.1	1.875	1900.8	1.875	1899.77	1.875	1892.39	1.875	1886.76	1.875	1884.57	1.875	1893.12
1.88	2124.58	1.88	2143.63	1.88	2150.85	1.88	2159.87	1.88	2163.71	1.88	2161.27	1.88	2147.69	1.88	2135.73	1.88	2099.66	1.88	2073.07	1.88	2034.14	1.88	2025.9	1.88	1967.79	1.88	1982.62	1.88	1910.47	1.88	1905.76	1.88	1902.92	1.88	1894.91	1.88	1888.42	1.88	1895.33	1.88	1895.58	1.88	1887.53	1.88	1875.61	1.88	1879.14	1.88	1886.5
1.886	2137.82	1.886	2148.71	1.886	2139.8	1.886	2164.61	1.886	2174.72	1.886	2167.59	1.886	2144.24	1.886	2128.94	1.886	2103.54	1.886	2079.01	1.886	2037.38	1.886	2023.42	1.886	1977.55	1.886	1976.59	1.886	1902.9	1.886	1906.43	1.886	1902.8	1.886	1891.14	1.886	1899.74	1.886	1893.43	1.886	1894.53	1.886	1885.04	1.886	1879.49	1.886	1878.49	1.886	1876.83
1.891	2132.81	1.891	2148.34	1.891	2140.17	1.891	2158.26	1.891	2164.7	1.891	2161.59	1.891	2147.44	1.891	2137.25	1.891	2102.15	1.891	2073.96	1.891	2040.45	1.891	2022.44	1.891	1976.39	1.891	1977.98	1.891	1903.36	1.891	1903.69	1.891	1894.78	1.891	1879.79	1.891	1893.25	1.891	1885.55	1.891	1880.52	1.891	1883.03	1.891	1878.19	1.891	1875.95	1.891	1874.74
1.896	2131.32	1.896	2145.77	1.896	2136.94	1.896	2172.01	1.896	2174.23	1.896	2169.76	1.896	2144.84	1.896	2122.12	1.896	2097.51	1.896	2071.09	1.896	2028.79	1.896	2008.17	1.896	1966.69	1.896	1978.51	1.896	1896.07	1.896	1896.48	1.896	1885.67	1.896	1880.63	1.896	1891.63	1.896	1887.84	1.896	1878.05	1.896	1874.73	1.896	1874.58	1.896	1872.68	1.896	1882.24
1.902	2132.19	1.902	2150.08	1.902	2148.41	1.902	2175.89	1.902	2179.06	1.902	2171.35	1.902	2154.05	1.902	2133.09	1.902	2089.41	1.902	2059.62	1.902	2032.11	1.902	2016.16	1.902	1975.27	1.902	1972.92	1.902	1895.44	1.902	1889.39	1.902	1886.34	1.902	1874.78	1.902	1887.48	1.902	1878.94	1.902	1870.98	1.902	1870.59	1.902	1867.44	1.902	1859.69	1.902	1870.59
1.907	2136.21	1.907	2156.17	1.907	2152.15	1.907	2176.12	1.907	2174.99	1.907	2175.38	1.907	2161.09	1.907	2133.72	1.907	2076.98	1.907	2071.78	1.907	2022.56	1.907	2011.27	1.907	1966.63	1.907	1969.09	1.907	1891.3	1.907	1887.97	1.907	1882.26	1.907	1873.01	1.907	1881.67	1.907	1875.19	1.907	1879.43	1.907	1861.89	1.907	1865.12	1.907	1870.22	1.907	1870.84
1.913	2143.84	1.913	2158.58	1.913	2169.53	1.913	2184.93	1.913	2190.82	1.913	2184.43	1.913	2165.11	1.913	2140.89	1.913	2088.76	1.913	2068.96	1.913	2021.92	1.913	2006.42	1.913	1957.91	1.913	1970.41	1.913	1892.61	1.913	1891.38	1.913	1875.16	1.913	1872.13	1.913	1878.31	1.913	1873.73	1.913	1868.63	1.913	1864.5	1.913	1874.54	1.913	1856.44	1.913	1862.11
1.918	2146.96	1.918	2151.88	1.918	2158.56	1.918	2184.57	1.918	2189.53	1.918	2186.57	1.918	2169.03	1.918	2147.74	1.918	2077.62	1.918	2078.57	1.918	2028.49	1.918	2009.79	1.918	1963.01	1.918	1965.41	1.918	1889.14	1.918	1880.68	1.918	1878.51	1.918	1860.14	1.918	1879.96	1.918	1867.37	1.918	1874.53	1.918	1866.21	1.918	1866.08	1.918	1859.44	1.918	1865.41
1.923	2148.19	1.923	2161.96	1.923	2178.16	1.923	2191.26	1.923	2200.11	1.923	2196.63	1.923	2180.88	1.923	2150.08	1.923	2090.99	1.923	2068.47	1.923	2027.55	1.923	2014.27	1.923	1964.34	1.923	1968.3	1.923	1887.33	1.923	1884	1.923	1877.05	1.923	1862.36	1.923	1880.68	1.923	1870.03	1.923	1873.38	1.923	1866.59	1.923	1861.1	1.923	1850.05	1.923	1854.13
1.929	2154.15	1.929	2166.02	1.929	2170.81	1.929	2193.35	1.929	2211.07	1.929	2201.16	1.929	2188.01	1.929	2142.84	1.929	2093.02	1.929	2085.57	1.929	2031.35	1.929	2015.5	1.929	1971.33	1.929	1962.09	1.929	1877.43	1.929	1878.45	1.929	1865.04	1.929	1865.73	1.929	1866.44	1.929	1870.4	1.929	1864.58	1.929	1852.98	1.929	1855.04	1.929	1857.69	1.929	1860.83
1.934	2160.33	1.934	2177.72	1.934	2181.25	1.934	2203.88	1.934	2212.13	1.934	2211.45	1.934	2195.11	1.934	2148.68	1.934	2097.39	1.934	2078.8	1.934	2034.6	1.934	2012.72	1.934	1964.2	1.934	1959.1	1.934	1875.36	1.934	1875.19	1.934	1864.28	1.934	1851.44	1.934	1868.3	1.934	1868.97	1.934	1862.02	1.934	1860.2	1.934	1849.95	1.934	1844.58	1.934	1851.6
1.94	2168.79	1.94	2176.1	1.94	2188.97	1.94	2209.82	1.94	2223.41	1.94	2223.18	1.94	2194.89	1.94	2154.78	1.94	2095.98	1.94	2080.51	1.94	2036.48	1.94	2011.74	1.94	1965.61	1.94	1963.75	1.94	1876.73	1.94	1864.04	1.94	1858.74	1.94	1861.27	1.94	1867.39	1.94	1867.71	1.94	1867.4	1.94	1858.86	1.94	1846.14	1.94	1845.77	1.94	1860.96
1.945	2168.56	1.945	2183.74	1.945	2198.35	1.945	2225.56	1.945	2215.01	1.945	2224.5	1.945	2208.71	1.945	2155.5	1.945	2104.01	1.945	2077.19	1.945	2029.88	1.945	2011.3	1.945	1959.61	1.945	1949.38	1.945	1866.5	1.945	1872.54	1.945	1872.32	1.945	1861.3	1.945	1869.47	1.945	1867.91	1.945	1863.05	1.945	1850.2	1.945	1851.13	1.945	1841.29	1.945	1853.71
1.95	2168.35	1.95	2193.08	1.95	2211.64	1.95	2226.38	1.95	2234.45	1.95	2234.64	1.95	2209.37	1.95	2158.18	1.95	2099.03	1.95	2071.21	1.95	2035.8	1.95	2006.64	1.95	1957.61	1.95	1944.96	1.95	1861.97	1.95	1870.23	1.95	1871.15	1.95	1859.13	1.95	1864.65	1.95	1870.94	1.95	1861.65	1.95	1854.84	1.95	1848.96	1.95	1844.12	1.95	1850.29
1.956	2188.16	1.956	2204.54	1.956	2231.26	1.956	2238.77	1.956	2243.63	1.956	2253.68	1.956	2222.81	1.956	2177.74	1.956	2108.07	1.956	2083.37	1.956	2031.33	1.956	2009.53	1.956	1967.8	1.956	1952.37	1.956	1867.2	1.956	1883.25	1.956	1881.81	1.956	1879.13	1.956	1880.24	1.956	1880.96	1.956	1874.01	1.956	1871.33	1.956	1869.49	1.956	1856.75	1.956	1850.4
1.961	2203.89	1.961	2220.76	1.961	2227.18	1.961	2248.98	1.961	2263.22	1.961	2273.62	1.961	2237.41	1.961	2178.88	1.961	2115.6	1.961	2080.43	1.961	2040.55	1.961	2014.88	1.961	1959.88	1.961	1943.68	1.961	1868.96	1.961	1887.82	1.961	1898.76	1.961	1893.23	1.961	1895.7	1.961	1888.58	1.961	1890.85	1.961	1878.67	1.961	1875.3	1.961	1860.53	1.961	1867.05
1.967	2214.31	1.967	2224.2	1.967	2239.25	1.967	2268.04	1.967	2275.05	1.967	2283.04	1.967	2241.15	1.967	2191.63	1.967	2113.15	1.967	2086.85	1.967	2035.2	1.967	2019.02	1.967	1962.61	1.967	1952.6	1.967	1873.66	1.967	1898.75	1.967	1912.25	1.967	1910.6	1.967	1910.32	1.967	1909.85	1.967	1901.69	1.967	1888.94	1.967	1892.81	1.967	1878.82	1.967	1879.62
1.972	2222.64	1.972	2238.68	1.972	2250.79	1.972	2286.36	1.972	2290.29	1.972	2302.81	1.972	2257.34	1.972	2196.24	1.972	2115.56	1.972	2089.56	1.972	2039.31	1.972	2026.7	1.972	1964.66	1.972	1954.7	1.972	1872.52	1.972	1908.65	1.972	1935.98	1.972	1932.51	1.972	1933.99	1.972	1929.63	1.972	1925.25	1.972	1912.29	1.972	1903.77	1.972	1902.46	1.972	1899.41
1.977	2246.2	1.977	2253.7	1.977	2260.95	1.977	2292.54	1.977	2298.15	1.977	2320.28	1.977	2285.1	1.977	2197.23	1.977	2115.83	1.977	2095.84	1.977	2041.47	1.977	2024.41	1.977	1962.78	1.977	1955.27	1.977	1876.28	1.977	1929.24	1.977	1955.37	1.977	1954.26	1.977	1957.05	1.977	1953.16	1.977	1938.8	1.977	1933.25	1.977	1924.14	1.977	1922.6	1.977	1922.14
1.983	2257.18	1.983	2269.76	1.983	2287.08	1.983	2313.04	1.983	2331.22	1.983	2337.97	1.983	2293.07	1.983	2217.48	1.983	2120.56	1.983	2096.78	1.983	2059.83	1.983	2020.46	1.983	1958.24	1.983	1957.56	1.983	1875.4	1.983	1928.41	1.983	1984.41	1.983	1973.79	1.983	1979.25	1.983	1969.05	1.983	1971.64	1.983	1954.89	1.983	1952.74	1.983	1943.81	1.983	1955.73
1.988	2277.35	1.988	2284.62	1.988	2314.09	1.988	2340.3	1.988	2340.86	1.988	2352.03	1.988	2323.74	1.988	2224.48	1.988	2140.38	1.988	2106.37	1.988	2050	1.988	2029.38	1.988	1959.6	1.988	1963.21	1.988	1874.9	1.988	1954.17	1.988	2000.48	1.988	1992.28	1.988	1991.05	1.988	1990.43	1.988	1989.91	1.988	1980.77	1.988	1973.72	1.988	1960.66	1.988	1970.2
1.994	2294.26	1.994	2307.85	1.994	2325.44	1.994	2353.42	1.994	2379.62	1.994	2384.76	1.994	2335.37	1.994	2240.74	1.994	2138.56	1.994	2093.99	1.994	2061.32	1.994	2025.85	1.994	1956.67	1.994	1966.88	1.994	1869.67	1.994	1941.83	1.994	2002.35	1.994	1994.02	1.994	1993.65	1.994	1997.62	1.994	1988.98	1.994	1987.33	1.994	1991.57	1.994	1972.27	1.994	1977.37
1.999	2313.71	1.999	2326.14	1.999	2346.5	1.999	2384.2	1.999	2398.7	1.999	2407.35	1.999	2363.46	1.999	2242.04	1.999	2157.68	1.999	2108.16	1.999	2068.03	1.999	2028.88	1.999	1958.28	1.999	1966.78	1.999	1866.22	1.999	1941.16	1.999	1990.81	1.999	1989.06	1.999	2001.75	1.999	1995.87	1.999	1983.99	1.999	1988.84	1.999	1991.27	1.999	1979.56	1.999	1991.25
2.004	2330.28	2.004	2352.28	2.004	2363.96	2.004	2418.45	2.004	2429.06	2.004	2452.97	2.004	2394.62	2.004	2265.37	2.004	2144.15	2.004	2109.63	2.004	2071.9	2.004	2028.75	2.004	1965.33	2.004	1965.08	2.004	1859.7	2.004	1928.06	2.004	1969.97	2.004	1971.75	2.004	1982.16	2.004	1982.26	2.004	1978.29	2.004	1977.1	2.004	1977.55	2.004	1963.12	2.004	1981.77
2.01	2356.66	2.01	2382.47	2.01	2394.28	2.01	2435.75	2.01	2463.74	2.01	2468.22	2.01	2415.13	2.01	2275.03	2.01	2174.1	2.01	2117.06	2.01	2076.32	2.01	2047.09	2.01	1961.08	2.01	1962.78	2.01	1858.84	2.01	1906.28	2.01	1942.1	2.01	1949.01	2.01	1956.48	2.01	1959.07	2.01	1953.51	2.01	1958.62	2.01	1960.13	2.01	1950.53	2.01	1974.18
2.015	2380.84	2.015	2409.51	2.015	2415.09	2.015	2471.47	2.015	2478.72	2.015	2509.41	2.015	2443.39	2.015	2290.92	2.015	2171.71	2.015	2120.02	2.015	2086.51	2.015	2046.26	2.015	1970.31	2.015	1958.77	2.015	1855.63	2.015	1877.01	2.015	1910.75	2.015	1910.2	2.015	1916.25	2.015	1921.27	2.015	1916.28	2.015	1918.66	2.015	1926.54	2.015	1922.23	2.015	1932.85
2.021	2405.51	2.021	2443.09	2.021	2452.2	2.021	2504.17	2.021	2512.76	2.021	2541.29	2.021	2480.88	2.021	2317.84	2.021	2180.45	2.021	2133.52	2.021	2085.2	2.021	2055.71	2.021	1969.42	2.021	1966.62	2.021	1843.42	2.021	1863.17	2.021	1880.43	2.021	1892.05	2.021	1898.53	2.021	1903.39	2.021	1894.64	2.021	1895.78	2.021	1895.14	2.021	1901.44	2.021	1907.38
2.026	2436.51	2.026	2460.61	2.026	2482.75	2.026	2539.89	2.026	2555.33	2.026	2586.08	2.026	2505.9	2.026	2328.41	2.026	2192.72	2.026	2133.15	2.026	2082.38	2.026	2054.45	2.026	1963.26	2.026	1963.22	2.026	1830.61	2.026	1841.79	2.026	1852.07	2.026	1855.57	2.026	1858.28	2.026	1859.33	2.026	1853.76	2.026	1863.6	2.026	1858.05	2.026	1855.44	2.026	1865.33
2.031	2470.96	2.031	2500.87	2.031	2519.32	2.031	2577.85	2.031	2601.54	2.031	2630.94	2.031	2552.2	2.031	2360.2	2.031	2202.83	2.031	2157.21	2.031	2095.22	2.031	2066.48	2.031	1974.18	2.031	1977.93	2.031	1828.03	2.031	1840.64	2.031	1836.77	2.031	1839.08	2.031	1847.26	2.031	1849.49	2.031	1833.83	2.031	1837.34	2.031	1841.97	2.031	1838.49	2.031	1847.31
2.037	2502.57	2.037	2529.08	2.037	2555.86	2.037	2604.39	2.037	2639.43	2.037	2671.08	2.037	2580.27	2.037	2364.18	2.037	2203.22	2.037	2153.26	2.037	2090.72	2.037	2057.24	2.037	1965.93	2.037	1973.87	2.037	1813.99	2.037	1820.69	2.037	1810.94	2.037	1813.76	2.037	1809.86	2.037	1822.95	2.037	1811.69	2.037	1809.96	2.037	1806.78	2.037	1813.37	2.037	1818.85
2.042	2560.04	2.042	2573.37	2.042	2602.2	2.042	2658.62	2.042	2693.29	2.042	2721.15	2.042	2630.8	2.042	2393.58	2.042	2222.64	2.042	2175.79	2.042	2111.22	2.042	2076.21	2.042	1978.5	2.042	1990	2.042	1813.17	2.042	1821.74	2.042	1815.43	2.042	1804.82	2.042	1813.63	2.042	1815.29	2.042	1801.06	2.042	1801.34	2.042	1804.87	2.042	1802.85	2.042	1804.28
2.048	2606.8	2.048	2622.04	2.048	2649.44	2.048	2703.44	2.048	2744.45	2.048	2770.46	2.048	2680.68	2.048	2411.16	2.048	2229.22	2.048	2179.54	2.048	2116.53	2.048	2072.76	2.048	1992.05	2.048	1988.4	2.048	1809.79	2.048	1811.75	2.048	1804.35	2.048	1795.57	2.048	1804.2	2.048	1803.44	2.048	1794.33	2.048	1793.83	2.048	1793.87	2.048	1793.97	2.048	1790.33
2.053	2651.78	2.053	2662.22	2.053	2698.54	2.053	2758.83	2.053	2796.47	2.053	2816.79	2.053	2727.99	2.053	2451.4	2.053	2238.56	2.053	2190.47	2.053	2133.06	2.053	2084.9	2.053	1991.67	2.053	1993.75	2.053	1818.53	2.053	1808.75	2.053	1798.21	2.053	1797.91	2.053	1802.98	2.053	1804.44	2.053	1790.63	2.053	1791.38	2.053	1800.2	2.053	1798.37	2.053	1784.14
2.058	2702.52	2.058	2708.68	2.058	2746.43	2.058	2797.14	2.058	2844.64	2.058	2864.89	2.058	2781.18	2.058	2468.21	2.058	2246.96	2.058	2188.64	2.058	2131.74	2.058	2090.24	2.058	1994.43	2.058	1989.42	2.058	1806.69	2.058	1798.31	2.058	1799.58	2.058	1788.05	2.058	1787.37	2.058	1791.38	2.058	1785.75	2.058	1780.09	2.058	1783.88	2.058	1778.76	2.058	1772.78
2.064	2752.13	2.064	2772.97	2.064	2810.21	2.064	2871.47	2.064	2904.02	2.064	2937.39	2.064	2836.98	2.064	2512.4	2.064	2257.3	2.064	2205.84	2.064	2148.27	2.064	2103.14	2.064	2012.64	2.064	2002	2.064	1814.45	2.064	1804.83	2.064	1787.6	2.064	1792.42	2.064	1802.65	2.064	1798.31	2.064	1782.25	2.064	1791.33	2.064	1792.77	2.064	1778.88	2.064	1780.04
2.069	2814.74	2.069	2832.96	2.069	2857.07	2.069	2920.72	2.069	2965.61	2.069	2994.64	2.069	2883.94	2.069	2536.97	2.069	2262.92	2.069	2202.07	2.069	2144.3	2.069	2097.31	2.069	2011.82	2.069	1999.36	2.069	1803.93	2.069	1798.57	2.069	1784.72	2.069	1782.71	2.069	1791.1	2.069	1781.58	2.069	1776.67	2.069	1773.29	2.069	1774.91	2.069	1764.25	2.069	1764.41
2.075	2857.38	2.075	2877.74	2.075	2916.09	2.075	2979.55	2.075	3014.83	2.075	3057.39	2.075	2937.59	2.075	2563.92	2.075	2279.14	2.075	2218.68	2.075	2153	2.075	2114.07	2.075	2011.05	2.075	2013.33	2.075	1798.74	2.075	1808.23	2.075	1789.06	2.075	1789.96	2.075	1795.24	2.075	1785.64	2.075	1779.88	2.075	1778.97	2.075	1784.81	2.075	1771.68	2.075	1773.63
2.08	2930.29	2.08	2964.01	2.08	2982.28	2.08	3042.53	2.08	3088.37	2.08	3118.96	2.08	2997.99	2.08	2596.35	2.08	2279.45	2.08	2208.17	2.08	2159.7	2.08	2118	2.08	2021.24	2.08	2005.08	2.08	1796.75	2.08	1793.31	2.08	1784.21	2.08	1777.42	2.08	1792.53	2.08	1780.79	2.08	1768.26	2.08	1775.42	2.08	1769.6	2.08	1758.77	2.08	1765.54
2.085	3004.44	2.085	3024.6	2.085	3058.65	2.085	3100.61	2.085	3153.86	2.085	3187.07	2.085	3063.19	2.085	2626.23	2.085	2292.03	2.085	2233.25	2.085	2164.18	2.085	2119.12	2.085	2014.15	2.085	2017.07	2.085	1792.77	2.085	1788.88	2.085	1785.26	2.085	1780.01	2.085	1775.59	2.085	1774.94	2.085	1779.66	2.085	1773.39	2.085	1773.45	2.085	1769.8	2.085	1758.09
2.091	3081.78	2.091	3098.98	2.091	3115.57	2.091	3170.36	2.091	3226.6	2.091	3247.7	2.091	3124.79	2.091	2649.93	2.091	2284.27	2.091	2222.83	2.091	2170.38	2.091	2110.37	2.091	2015.58	2.091	2021.07	2.091	1786.65	2.091	1784.39	2.091	1783.16	2.091	1776.85	2.091	1778.62	2.091	1779.32	2.091	1770.13	2.091	1766.91	2.091	1763.73	2.091	1757.17	2.091	1752.13
2.096	3158.24	2.096	3183.84	2.096	3206.16	2.096	3241.84	2.096	3293.5	2.096	3327.69	2.096	3180.62	2.096	2694.05	2.096	2307.62	2.096	2238.07	2.096	2174.34	2.096	2133.21	2.096	2026.28	2.096	2030.16	2.096	1798.23	2.096	1790.66	2.096	1783.78	2.096	1781.43	2.096	1772.82	2.096	1779.42	2.096	1778.88	2.096	1769.38	2.096	1762.73	2.096	1762.38	2.096	1760.04
2.102	3236.82	2.102	3256.69	2.102	3280.41	2.102	3319.69	2.102	3366.03	2.102	3406	2.102	3244.64	2.102	2711.7	2.102	2295.64	2.102	2234.08	2.102	2170.74	2.102	2122.57	2.102	2020.55	2.102	2019.36	2.102	1787.76	2.102	1784.2	2.102	1772.05	2.102	1774.81	2.102	1773.31	2.102	1768.62	2.102	1763.31	2.102	1762.55	2.102	1757.46	2.102	1749.19	2.102	1746.17
2.107	3310.61	2.107	3339.02	2.107	3358.35	2.107	3383.43	2.107	3432.02	2.107	3454.68	2.107	3299.51	2.107	2741.78	2.107	2296.9	2.107	2243.4	2.107	2176.03	2.107	2140.48	2.107	2038.38	2.107	2021.8	2.107	1787.66	2.107	1783	2.107	1774.67	2.107	1773.05	2.107	1779.1	2.107	1777.67	2.107	1770.34	2.107	1773	2.107	1759.84	2.107	1754.36	2.107	1754.5
2.112	3402.61	2.112	3426.59	2.112	3446.03	2.112	3469.95	2.112	3506.13	2.112	3547.62	2.112	3351.83	2.112	2773.11	2.112	2298.33	2.112	2232.92	2.112	2168.82	2.112	2128.56	2.112	2032.81	2.112	2015.66	2.112	1784.01	2.112	1782.42	2.112	1770.42	2.112	1769.85	2.112	1774.26	2.112	1761.86	2.112	1759.13	2.112	1758.59	2.112	1757.88	2.112	1749.74	2.112	1748.85
2.118	3485	2.118	3514.2	2.118	3528.22	2.118	3547.89	2.118	3587.91	2.118	3599.42	2.118	3413.56	2.118	2797.73	2.118	2311.74	2.118	2243.21	2.118	2181.93	2.118	2142.68	2.118	2044.18	2.118	2030.6	2.118	1796.52	2.118	1786.47	2.118	1778.66	2.118	1775.08	2.118	1775.44	2.118	1772.02	2.118	1761.18	2.118	1770.58	2.118	1757.77	2.118	1751.5	2.118	1752.62
2.123	3581.01	2.123	3601.68	2.123	3617.98	2.123	3622.39	2.123	3655.84	2.123	3664.53	2.123	3460.94	2.123	2826.01	2.123	2294	2.123	2238.17	2.123	2171.66	2.123	2133.46	2.123	2035.48	2.123	2027.28	2.123	1779.22	2.123	1783.05	2.123	1770.1	2.123	1774.26	2.123	1767.66	2.123	1751.16	2.123	1756.99	2.123	1757.74	2.123	1756.31	2.123	1748.97	2.123	1745.66
2.129	3656.28	2.129	3682.57	2.129	3696.29	2.129	3686.97	2.129	3731.59	2.129	3732.47	2.129	3513.86	2.129	2851.86	2.129	2307.57	2.129	2242.65	2.129	2170.52	2.129	2139.92	2.129	2051.83	2.129	2034.24	2.129	1793.55	2.129	1790.96	2.129	1787.66	2.129	1774.49	2.129	1770.48	2.129	1775.24	2.129	1761.84	2.129	1761.48	2.129	1762.18	2.129	1753.46	2.129	1753.45
2.134	3749.87	2.134	3780.07	2.134	3791.99	2.134	3780.52	2.134	3807.07	2.134	3777.58	2.134	3561.59	2.134	2863.56	2.134	2293.13	2.134	2240.15	2.134	2169.99	2.134	2128.82	2.134	2031.4	2.134	2032.43	2.134	1792.39	2.134	1785.67	2.134	1770.96	2.134	1772.92	2.134	1768.16	2.134	1763.75	2.134	1757.26	2.134	1759.29	2.134	1762.31	2.134	1750.24	2.134	1751.41
2.139	3833.53	2.139	3866.62	2.139	3864.38	2.139	3846.74	2.139	3860.28	2.139	3842.01	2.139	3600.74	2.139	2886.16	2.139	2296.97	2.139	2237.22	2.139	2154.45	2.139	2129.2	2.139	2041.83	2.139	2034.63	2.139	1797.48	2.139	1787.72	2.139	1785.44	2.139	1778.1	2.139	1774.68	2.139	1779.04	2.139	1766.02	2.139	1764.07	2.139	1762.4	2.139	1750.8	2.139	1752.08
2.145	3915.13	2.145	3955.93	2.145	3950.77	2.145	3904.03	2.145	3920.24	2.145	3884.69	2.145	3628.57	2.145	2886.51	2.145	2275.05	2.145	2223.99	2.145	2164.7	2.145	2123.82	2.145	2045.08	2.145	2026.77	2.145	1804.6	2.145	1791.99	2.145	1789.43	2.145	1780.12	2.145	1775.55	2.145	1778.73	2.145	1768.89	2.145	1763.58	2.145	1770.92	2.145	1753.37	2.145	1749.33
2.15	3993.84	2.15	4011.69	2.15	4015.75	2.15	3966.18	2.15	3968.32	2.15	3938.85	2.15	3672.5	2.15	2897.83	2.15	2280.38	2.15	2221.35	2.15	2160.23	2.15	2119.55	2.15	2049.47	2.15	2032.15	2.15	1820.74	2.15	1810.99	2.15	1795.9	2.15	1792.64	2.15	1788.51	2.15	1793.68	2.15	1775.1	2.15	1768.93	2.15	1768.06	2.15	1754.69	2.15	1755.06
2.156	4069.43	2.156	4083.87	2.156	4086.76	2.156	4023.24	2.156	4010.67	2.156	3960.88	2.156	3681.58	2.156	2903.64	2.156	2259.42	2.156	2206.58	2.156	2156.45	2.156	2114.34	2.156	2041.97	2.156	2029.76	2.156	1835.7	2.156	1819.2	2.156	1813.48	2.156	1811.92	2.156	1795.77	2.156	1794.76	2.156	1792.07	2.156	1783.26	2.156	1774.14	2.156	1766.84	2.156	1762.13
2.161	4104.71	2.161	4122.23	2.161	4131.83	2.161	4078.21	2.161	4049.89	2.161	3991.35	2.161	3698.42	2.161	2894.18	2.161	2266.24	2.161	2205.11	2.161	2150.3	2.161	2113.18	2.161	2044.74	2.161	2036.62	2.161	1860.03	2.161	1852.52	2.161	1838.57	2.161	1832.09	2.161	1816.19	2.161	1816.08	2.161	1811	2.161	1800.92	2.161	1788.37	2.161	1785.92	2.161	1782.23
2.166	4164.46	2.166	4185.18	2.166	4178.78	2.166	4116.86	2.166	4077.1	2.166	4003.89	2.166	3696.15	2.166	2894.48	2.166	2246.26	2.166	2196.18	2.166	2145.72	2.166	2104.86	2.166	2033.68	2.166	2022.25	2.166	1900.18	2.166	1881.29	2.166	1872.56	2.166	1864.43	2.166	1850.89	2.166	1841.52	2.166	1832.88	2.166	1824.5	2.166	1813.83	2.166	1802.77	2.166	1796.59
2.172	4196.51	2.172	4209.35	2.172	4188.12	2.172	4148.37	2.172	4111.36	2.172	4029.2	2.172	3702.61	2.172	2878.65	2.172	2245.01	2.172	2192.13	2.172	2136.49	2.172	2099.12	2.172	2036.13	2.172	2029.61	2.172	1947.05	2.172	1930.34	2.172	1920.07	2.172	1916.69	2.172	1894.4	2.172	1884.4	2.172	1869.74	2.172	1871.62	2.172	1853.9	2.172	1841.09	2.172	1824.69
2.177	4212.14	2.177	4227.36	2.177	4216.67	2.177	4156.36	2.177	4097.65	2.177	4016.29	2.177	3691.61	2.177	2864.25	2.177	2229.24	2.177	2179.39	2.177	2122.98	2.177	2094.38	2.177	2030.43	2.177	2024.91	2.177	1996.38	2.177	1984.71	2.177	1967.45	2.177	1958.18	2.177	1945.74	2.177	1927.29	2.177	1921.13	2.177	1903.64	2.177	1888.75	2.177	1872.38	2.177	1866.91
2.183	4214.53	2.183	4235.38	2.183	4223.98	2.183	4165.69	2.183	4106.11	2.183	4006.9	2.183	3671.18	2.183	2849.02	2.183	2223.25	2.183	2169.6	2.183	2126.49	2.183	2087.31	2.183	2025.51	2.183	2020.12	2.183	2056.74	2.183	2047.25	2.183	2024.24	2.183	2020.12	2.183	2006.84	2.183	1980.49	2.183	1957.26	2.183	1949.7	2.183	1940.76	2.183	1925	2.183	1912.51
2.188	4205.17	2.188	4222.38	2.188	4206.23	2.188	4146.2	2.188	4092.14	2.188	3979.4	2.188	3664	2.188	2819.99	2.188	2207.83	2.188	2160.57	2.188	2115.58	2.188	2090.18	2.188	2026.4	2.188	2019.27	2.188	2116.9	2.188	2108.36	2.188	2091.76	2.188	2088.05	2.188	2074.22	2.188	2043.34	2.188	2032.31	2.188	2010.17	2.188	1990.24	2.188	1979.6	2.188	1974.17
2.193	4181.72	2.193	4203.34	2.193	4191.81	2.193	4132.53	2.193	4058.74	2.193	3956.1	2.193	3620.65	2.193	2804.64	2.193	2196.52	2.193	2146.92	2.193	2113.33	2.193	2079.48	2.193	2014.02	2.193	2015.38	2.193	2165.27	2.193	2150.86	2.193	2140.14	2.193	2130.64	2.193	2125.91	2.193	2107.18	2.193	2083.25	2.193	2075.6	2.193	2049.91	2.193	2051.91	2.193	2029.67
2.199	4152.84	2.199	4155.69	2.199	4144.45	2.199	4091.97	2.199	4015.83	2.199	3912.57	2.199	3587.01	2.199	2768.26	2.199	2191.55	2.199	2132.99	2.199	2100.85	2.199	2075.24	2.199	2016.57	2.199	2018.22	2.199	2190.8	2.199	2186.2	2.199	2173.73	2.199	2155.36	2.199	2161.17	2.199	2144.27	2.199	2140.02	2.199	2122.46	2.199	2106.09	2.199	2091.21	2.199	2085.81
2.204	4108.75	2.204	4117.33	2.204	4103.9	2.204	4036.13	2.204	3971.98	2.204	3869	2.204	3534.08	2.204	2739.93	2.204	2174.6	2.204	2131.12	2.204	2099.74	2.204	2069.94	2.204	2015.04	2.204	2017	2.204	2213.3	2.204	2202.69	2.204	2197.66	2.204	2191.56	2.204	2195.8	2.204	2180.78	2.204	2172.88	2.204	2167.63	2.204	2146.25	2.204	2141.54	2.204	2140.36
2.21	4044.81	2.21	4044.44	2.21	4036.07	2.21	3993.94	2.21	3908.48	2.21	3798.33	2.21	3488.46	2.21	2699.98	2.21	2159.25	2.21	2117.07	2.21	2086.62	2.21	2070.17	2.21	2006.81	2.21	2013.67	2.21	2212.6	2.21	2204.1	2.21	2187.33	2.21	2190.32	2.21	2199.86	2.21	2191.36	2.21	2187.3	2.21	2184.87	2.21	2168.01	2.21	2164.47	2.21	2156.22
2.215	3976.35	2.215	3979.56	2.215	3968.03	2.215	3928.72	2.215	3851.23	2.215	3739.02	2.215	3431.28	2.215	2674.72	2.215	2156.66	2.215	2108.38	2.215	2080.95	2.215	2058.26	2.215	2009.08	2.215	2008.28	2.215	2192.24	2.215	2180.72	2.215	2171.77	2.215	2170.01	2.215	2179.84	2.215	2181.44	2.215	2173.21	2.215	2194.69	2.215	2181.26	2.215	2173.64	2.215	2184.04
2.22	3890.81	2.22	3901.78	2.22	3873.8	2.22	3847.84	2.22	3764.99	2.22	3667.2	2.22	3364.23	2.22	2642.37	2.22	2139.36	2.22	2103.58	2.22	2071.48	2.22	2059.14	2.22	2007.77	2.22	2011.44	2.22	2139.32	2.22	2138.71	2.22	2122	2.22	2136.1	2.22	2149.25	2.22	2152.97	2.22	2147.27	2.22	2165.71	2.22	2162.73	2.22	2167.17	2.22	2166.14
2.226	3813.5	2.226	3818.39	2.226	3782.31	2.226	3764.25	2.226	3699.03	2.226	3587.7	2.226	3306.35	2.226	2599.82	2.226	2131.84	2.226	2094.81	2.226	2058.17	2.226	2054.49	2.226	2011.32	2.226	1999.63	2.226	2085.8	2.226	2081.61	2.226	2071.16	2.226	2072.79	2.226	2083.1	2.226	2096.31	2.226	2099.71	2.226	2119.77	2.226	2121.33	2.226	2123.87	2.226	2143.64
2.231	3726.14	2.231	3742.72	2.231	3700.97	2.231	3682.47	2.231	3608.74	2.231	3504.81	2.231	3242.88	2.231	2557.68	2.231	2112.54	2.231	2086.35	2.231	2055.93	2.231	2046.79	2.231	2004.78	2.231	2000.82	2.231	2025.47	2.231	2021.57	2.231	2005.4	2.231	2013.88	2.231	2036.33	2.231	2045.8	2.231	2053.77	2.231	2071.22	2.231	2077.06	2.231	2083.24	2.231	2107.07
2.237	3634.09	2.237	3636.84	2.237	3612.97	2.237	3592.16	2.237	3518.96	2.237	3434.57	2.237	3178.23	2.237	2527.61	2.237	2105.34	2.237	2081.89	2.237	2047	2.237	2049.7	2.237	2007.68	2.237	2002.53	2.237	1967.83	2.237	1959.76	2.237	1940.93	2.237	1954.92	2.237	1973.75	2.237	1985.53	2.237	1991.42	2.237	2011.94	2.237	2008.48	2.237	2028.27	2.237	2049.25
2.242	3527.09	2.242	3551.16	2.242	3516.44	2.242	3486	2.242	3437.45	2.242	3329.68	2.242	3097.42	2.242	2473.6	2.242	2093.45	2.242	2075.87	2.242	2052.47	2.242	2036.5	2.242	1999.76	2.242	1995.99	2.242	1914.76	2.242	1900.19	2.242	1889.92	2.242	1890.79	2.242	1914.83	2.242	1923.04	2.242	1927.92	2.242	1941.55	2.242	1947.43	2.242	1962.38	2.242	1972.21
2.247	3441.47	2.247	3449.38	2.247	3424.69	2.247	3390.88	2.247	3339.46	2.247	3260.14	2.247	3030.21	2.247	2441.45	2.247	2074.36	2.247	2061.66	2.247	2042.57	2.247	2034.46	2.247	2003.76	2.247	2002.16	2.247	1869.97	2.247	1855.22	2.247	1846.19	2.247	1855.83	2.247	1863.71	2.247	1885.86	2.247	1879.89	2.247	1886.66	2.247	1887.8	2.247	1905.46	2.247	1917.93
2.253	3348.14	2.253	3355.13	2.253	3336.97	2.253	3305.89	2.253	3264.21	2.253	3167.29	2.253	2962.53	2.253	2405.42	2.253	2070.26	2.253	2059.3	2.253	2042.71	2.253	2025.94	2.253	2004.21	2.253	1999.9	2.253	1847.71	2.253	1820.08	2.253	1819.58	2.253	1822.69	2.253	1828.51	2.253	1832.29	2.253	1835.91	2.253	1837.92	2.253	1842.43	2.253	1854.2	2.253	1859.17
2.258	3257.04	2.258	3266.25	2.258	3243.64	2.258	3211.23	2.258	3174.72	2.258	3085.13	2.258	2884.07	2.258	2377.84	2.258	2060.88	2.258	2046.62	2.258	2032.48	2.258	2034.53	2.258	2002.3	2.258	2009.42	2.258	1822.24	2.258	1799.66	2.258	1798.32	2.258	1801.01	2.258	1802.94	2.258	1807.91	2.258	1807.74	2.258	1801.63	2.258	1804.92	2.258	1816.88	2.258	1819.59
2.264	3160.73	2.264	3162.58	2.264	3155.87	2.264	3126.89	2.264	3076.91	2.264	3002.1	2.264	2819.61	2.264	2332.04	2.264	2052.98	2.264	2042.6	2.264	2026.69	2.264	2019.37	2.264	2001.35	2.264	2002.93	2.264	1809.65	2.264	1783.48	2.264	1777.91	2.264	1776.84	2.264	1785.07	2.264	1778.57	2.264	1778.67	2.264	1777.6	2.264	1777.72	2.264	1777.71	2.264	1784.48
2.269	3072.86	2.269	3089.69	2.269	3070.08	2.269	3042.08	2.269	2991.09	2.269	2929.92	2.269	2762.97	2.269	2308.94	2.269	2048.48	2.269	2035.49	2.269	2026.7	2.269	2018.51	2.269	1999.19	2.269	2009.14	2.269	1797.79	2.269	1780.08	2.269	1766.88	2.269	1764.32	2.269	1767.1	2.269	1762.98	2.269	1762.48	2.269	1770.37	2.269	1766.77	2.269	1765.46	2.269	1777
2.274	2993.31	2.274	3005.23	2.274	2980.97	2.274	2949.91	2.274	2909.11	2.274	2850.73	2.274	2691.58	2.274	2268.54	2.274	2036.72	2.274	2027.55	2.274	2012.07	2.274	2015.14	2.274	2016.13	2.274	2015.81	2.274	1790.87	2.274	1772.05	2.274	1758.53	2.274	1761.63	2.274	1764.33	2.274	1757.83	2.274	1747.86	2.274	1764.17	2.274	1754.37	2.274	1745.13	2.274	1753.24
2.28	2906.12	2.28	2921.49	2.28	2902.95	2.28	2884.79	2.28	2829.95	2.28	2790.55	2.28	2639.67	2.28	2244.44	2.28	2026.81	2.28	2023.78	2.28	2007.57	2.28	2009.62	2.28	2012.94	2.28	2013.29	2.28	1791.69	2.28	1771.42	2.28	1759.98	2.28	1759.78	2.28	1758.59	2.28	1758.83	2.28	1754.12	2.28	1748.95	2.28	1742.35	2.28	1738.62	2.28	1751.37
2.285	2834.44	2.285	2851.08	2.285	2828.72	2.285	2813.61	2.285	2757.13	2.285	2716.7	2.285	2574.26	2.285	2208.65	2.285	2028.34	2.285	2022.33	2.285	2008.51	2.285	2013.61	2.285	2020.02	2.285	2019.43	2.285	1786.74	2.285	1772.99	2.285	1755.32	2.285	1758.01	2.285	1759.93	2.285	1747.73	2.285	1749.53	2.285	1749.09	2.285	1736.74	2.285	1735.73	2.285	1748.52
2.291	2766.95	2.291	2775.27	2.291	2755.5	2.291	2734.93	2.291	2695.12	2.291	2662.67	2.291	2524.06	2.291	2186.9	2.291	2017.42	2.291	2012.27	2.291	2001.28	2.291	2011.59	2.291	2022.37	2.291	2026.08	2.291	1787.64	2.291	1767.22	2.291	1763.63	2.291	1755.59	2.291	1754.27	2.291	1754.49	2.291	1748.69	2.291	1736.77	2.291	1737.21	2.291	1740.86	2.291	1737.78
2.296	2703.31	2.296	2713.48	2.296	2682.99	2.296	2670.46	2.296	2627.02	2.296	2590.72	2.296	2464.92	2.296	2160.25	2.296	2017.28	2.296	2015.69	2.296	2003.06	2.296	2011.63	2.296	2035.12	2.296	2036.18	2.296	1786.46	2.296	1766.07	2.296	1757.69	2.296	1752.24	2.296	1753.98	2.296	1753	2.296	1745.74	2.296	1741.68	2.296	1741.79	2.296	1742.99	2.296	1743.43
2.301	2640.24	2.301	2641.15	2.301	2623.71	2.301	2603.01	2.301	2564.32	2.301	2530.79	2.301	2407.1	2.301	2145.58	2.301	2001.63	2.301	2003.9	2.301	1998.55	2.301	2009.41	2.301	2033.03	2.301	2026.21	2.301	1781.21	2.301	1762.28	2.301	1764.09	2.301	1743.72	2.301	1754.34	2.301	1754.67	2.301	1750.24	2.301	1735.85	2.301	1745.67	2.301	1733.64	2.301	1745.07
2.307	2590.62	2.307	2589.93	2.307	2572.95	2.307	2544.7	2.307	2519.78	2.307	2478.18	2.307	2373.92	2.307	2121.47	2.307	1994.42	2.307	1996.44	2.307	2000.06	2.307	2010.61	2.307	2035.55	2.307	2049.67	2.307	1786.84	2.307	1771.07	2.307	1763.73	2.307	1752.51	2.307	1760.54	2.307	1754.84	2.307	1747.94	2.307	1743.34	2.307	1747.24	2.307	1739.26	2.307	1738.18
2.312	2519.23	2.312	2524.73	2.312	2516.99	2.312	2484.89	2.312	2454.66	2.312	2423.41	2.312	2323.52	2.312	2094.12	2.312	1984.4	2.312	1990.3	2.312	1995.38	2.312	2001.66	2.312	2039.99	2.312	2052.86	2.312	1777.82	2.312	1765.31	2.312	1761.53	2.312	1749.19	2.312	1762.31	2.312	1759.72	2.312	1742.56	2.312	1737.36	2.312	1747.25	2.312	1741.92	2.312	1747.76
2.318	2474.96	2.318	2475.81	2.318	2470.72	2.318	2444.13	2.318	2416.23	2.318	2385.1	2.318	2298.5	2.318	2079.01	2.318	1980	2.318	1987.97	2.318	1983.96	2.318	2001.85	2.318	2046.41	2.318	2056.72	2.318	1786.05	2.318	1773.48	2.318	1760.72	2.318	1757.29	2.318	1755.64	2.318	1748.22	2.318	1746.45	2.318	1741.03	2.318	1744.08	2.318	1742.22	2.318	1737.07
2.323	2417.26	2.323	2425.4	2.323	2413.99	2.323	2400.91	2.323	2360.83	2.323	2334.41	2.323	2250.36	2.323	2058.92	2.323	1980.52	2.323	1978.05	2.323	1980.9	2.323	1994.58	2.323	2047.1	2.323	2056.94	2.323	1778.57	2.323	1765.99	2.323	1756.76	2.323	1756.74	2.323	1758.33	2.323	1751.39	2.323	1747.35	2.323	1732.35	2.323	1742.13	2.323	1734.94	2.323	1732.45
2.328	2380.96	2.328	2389.65	2.328	2385.21	2.328	2350.77	2.328	2325.39	2.328	2298.48	2.328	2219.97	2.328	2048.4	2.328	1976	2.328	1983.7	2.328	1980.47	2.328	1994.15	2.328	2054.78	2.328	2067.33	2.328	1787.1	2.328	1774.12	2.328	1754.63	2.328	1757.36	2.328	1757.91	2.328	1759.78	2.328	1755.71	2.328	1742.91	2.328	1745.05	2.328	1738.67	2.328	1733.63
2.334	2321.18	2.334	2333.08	2.334	2317.45	2.334	2297.34	2.334	2278.79	2.334	2250	2.334	2181.32	2.334	2032.38	2.334	1977.87	2.334	1967.7	2.334	1975.23	2.334	1992.78	2.334	2058.88	2.334	2068.36	2.334	1788.24	2.334	1776.82	2.334	1755.91	2.334	1765.17	2.334	1766.64	2.334	1754.49	2.334	1742.83	2.334	1740.5	2.334	1741.75	2.334	1738.43	2.334	1733.3
2.339	2296.49	2.339	2311	2.339	2292.18	2.339	2271.04	2.339	2246.27	2.339	2226.29	2.339	2162.43	2.339	2017.78	2.339	1965.84	2.339	1981.66	2.339	1974.37	2.339	1990.58	2.339	2063.99	2.339	2075.97	2.339	1802.81	2.339	1788.36	2.339	1778.83	2.339	1770.3	2.339	1774.06	2.339	1768.11	2.339	1766.9	2.339	1756.37	2.339	1756.82	2.339	1745.46	2.339	1745.72
2.345	2256.94	2.345	2266.24	2.345	2249.41	2.345	2228.21	2.345	2207.8	2.345	2188.12	2.345	2129.57	2.345	2016.32	2.345	1966.99	2.345	1966.83	2.345	1973.93	2.345	1991.63	2.345	2060.34	2.345	2078.95	2.345	1817.82	2.345	1805.09	2.345	1791.61	2.345	1783.58	2.345	1789.67	2.345	1776.61	2.345	1772.2	2.345	1757.31	2.345	1758.52	2.345	1743.4	2.345	1755.93
2.35	2222.91	2.35	2234.03	2.35	2214.27	2.35	2199.69	2.35	2177.74	2.35	2162.69	2.35	2104.15	2.35	1998.03	2.35	1963.11	2.35	1970.09	2.35	1977.91	2.35	1992.01	2.35	2065.87	2.35	2090.48	2.35	1844.03	2.35	1831.18	2.35	1818.98	2.35	1816.42	2.35	1814.11	2.35	1798.53	2.35	1797.69	2.35	1780.99	2.35	1784.19	2.35	1767.41	2.35	1758.17
2.355	2184.54	2.355	2190.98	2.355	2181.05	2.355	2168.3	2.355	2144.44	2.355	2125.96	2.355	2083.11	2.355	1993.28	2.355	1961.21	2.355	1966.72	2.355	1964.2	2.355	1987.56	2.355	2067.67	2.355	2083.91	2.355	1884.76	2.355	1881.23	2.355	1861.46	2.355	1842.17	2.355	1844.15	2.355	1823.4	2.355	1823.59	2.355	1800.15	2.355	1801.28	2.355	1780.18	2.355	1781.78
2.361	2164.96	2.361	2178.2	2.361	2162.96	2.361	2146.26	2.361	2114.52	2.361	2108.49	2.361	2064.3	2.361	1981.66	2.361	1956.34	2.361	1966.05	2.361	1972.81	2.361	1985.49	2.361	2079.57	2.361	2098.02	2.361	1949.7	2.361	1932.85	2.361	1913.19	2.361	1900.49	2.361	1891.69	2.361	1873.56	2.361	1857.39	2.361	1844.69	2.361	1835.3	2.361	1812.37	2.361	1801.64
2.366	2127.59	2.366	2144.27	2.366	2125.48	2.366	2107.83	2.366	2087.33	2.366	2075.38	2.366	2049.78	2.366	1970.23	2.366	1945.62	2.366	1947.71	2.366	1966.35	2.366	1983.52	2.366	2083.43	2.366	2096.93	2.366	2019.31	2.366	2010.48	2.366	1990.1	2.366	1969.7	2.366	1953	2.366	1928.57	2.366	1918.02	2.366	1892.26	2.366	1876.21	2.366	1862.02	2.366	1850.18
2.372	2104.89	2.372	2114.46	2.372	2114.77	2.372	2085.26	2.372	2069.08	2.372	2064.45	2.372	2032.36	2.372	1968.1	2.372	1942.12	2.372	1955.42	2.372	1965.46	2.372	1986.35	2.372	2103.12	2.372	2102.8	2.372	2115.79	2.372	2098.9	2.372	2083.14	2.372	2057.49	2.372	2040.58	2.372	2014.43	2.372	1984.79	2.372	1964.63	2.372	1948.58	2.372	1924.56	2.372	1897.38
2.377	2077.78	2.377	2081.11	2.377	2078.67	2.377	2062.3	2.377	2047.46	2.377	2040.4	2.377	2004.63	2.377	1949.4	2.377	1941.08	2.377	1946.84	2.377	1956.22	2.377	1974.63	2.377	2100.99	2.377	2107.08	2.377	2223.72	2.377	2212.04	2.377	2196.86	2.377	2173.66	2.377	2136.88	2.377	2112.62	2.377	2092.24	2.377	2055.62	2.377	2034.73	2.377	2002.47	2.377	1987.23
2.382	2057.4	2.382	2063.76	2.382	2068.01	2.382	2046.92	2.382	2028.43	2.382	2015.4	2.382	1994.7	2.382	1949.64	2.382	1934.06	2.382	1942.55	2.382	1957.47	2.382	1984.61	2.382	2102.43	2.382	2106.68	2.382	2336.01	2.382	2319.11	2.382	2312.67	2.382	2279.94	2.382	2253.73	2.382	2228.16	2.382	2200.45	2.382	2166.71	2.382	2145.89	2.382	2111.45	2.382	2082.03
2.388	2024.66	2.388	2040.08	2.388	2040.27	2.388	2032.19	2.388	2008.97	2.388	2005.41	2.388	1970.34	2.388	1937.8	2.388	1937.92	2.388	1932.27	2.388	1946.2	2.388	1972.33	2.388	2104.01	2.388	2103.68	2.388	2444.07	2.388	2433.43	2.388	2416.24	2.388	2396.02	2.388	2375.44	2.388	2344.45	2.388	2319.11	2.388	2283.68	2.388	2263.24	2.388	2232.21	2.388	2202.14
2.393	2019.7	2.393	2029.6	2.393	2032.17	2.393	2021.08	2.393	1997.04	2.393	1991.39	2.393	1978.33	2.393	1941.6	2.393	1940.05	2.393	1934.1	2.393	1949.65	2.393	1970.54	2.393	2105.67	2.393	2108.88	2.393	2519.64	2.393	2501.87	2.393	2489.75	2.393	2474.11	2.393	2455.61	2.393	2438.34	2.393	2416.14	2.393	2384.82	2.393	2366.9	2.393	2332.71	2.393	2303.07
2.399	1991.45	2.399	2006.47	2.399	2005.08	2.399	1987.32	2.399	1972.14	2.399	1969.56	2.399	1956	2.399	1930.54	2.399	1935.73	2.399	1928.28	2.399	1936.01	2.399	1967.98	2.399	2100.89	2.399	2103.47	2.399	2585.3	2.399	2567.39	2.399	2551.63	2.399	2548.95	2.399	2542.43	2.399	2522.68	2.399	2509	2.399	2482.66	2.399	2467.39	2.399	2452.14	2.399	2422.38
2.404	1987.29	2.404	1994.64	2.404	1990.06	2.404	1984.42	2.404	1969.88	2.404	1964.94	2.404	1946.92	2.404	1924.69	2.404	1936.9	2.404	1934.55	2.404	1940.89	2.404	1962.78	2.404	2093.6	2.404	2098.85	2.404	2599.31	2.404	2577.69	2.404	2569.22	2.404	2568.95	2.404	2580.56	2.404	2567.62	2.404	2558.96	2.404	2539.59	2.404	2532.86	2.404	2512.42	2.404	2492.45
2.409	1961.82	2.409	1971.8	2.409	1967.33	2.409	1960.14	2.409	1946.45	2.409	1947.93	2.409	1935.03	2.409	1914.51	2.409	1923.9	2.409	1919.88	2.409	1936.12	2.409	1951.36	2.409	2079.3	2.409	2090.4	2.409	2566.25	2.409	2550.17	2.409	2536.34	2.409	2559.05	2.409	2567.27	2.409	2571.18	2.409	2573.49	2.409	2568.64	2.409	2569.9	2.409	2558.64	2.409	2548.19
2.415	1951.47	2.415	1962.62	2.415	1964.62	2.415	1950.39	2.415	1949.89	2.415	1939.23	2.415	1920.82	2.415	1920.88	2.415	1934.62	2.415	1921.33	2.415	1935.32	2.415	1963.9	2.415	2073.63	2.415	2089.68	2.415	2508.39	2.415	2486.54	2.415	2476.22	2.415	2506.46	2.415	2526.86	2.415	2526.63	2.415	2543.09	2.415	2547.25	2.415	2557.92	2.415	2543.62	2.415	2553.71
2.42	1935.31	2.42	1947.7	2.42	1936.55	2.42	1933.05	2.42	1928.74	2.42	1919.35	2.42	1905.63	2.42	1910.3	2.42	1919.67	2.42	1914.43	2.42	1931.54	2.42	1951.22	2.42	2060.78	2.42	2062.24	2.42	2384.3	2.42	2374.86	2.42	2354.45	2.42	2390.85	2.42	2414.35	2.42	2442.17	2.42	2459.42	2.42	2473.09	2.42	2492.36	2.42	2505.66	2.42	2525
2.426	1930.59	2.426	1935.57	2.426	1938.97	2.426	1927.3	2.426	1923.93	2.426	1913.53	2.426	1901.83	2.426	1907.68	2.426	1911.4	2.426	1916.9	2.426	1927.9	2.426	1950.69	2.426	2055.87	2.426	2062.14	2.426	2283.72	2.426	2269.85	2.426	2251.09	2.426	2281.59	2.426	2320.56	2.426	2340.42	2.426	2371.09	2.426	2388.43	2.426	2411.13	2.426	2431.42	2.426	2457.49
2.431	1915.52	2.431	1920.68	2.431	1916.03	2.431	1909.74	2.431	1901.03	2.431	1901.13	2.431	1885.04	2.431	1897.19	2.431	1908.08	2.431	1909.97	2.431	1927.23	2.431	1942.72	2.431	2031.63	2.431	2036.3	2.431	2130.66	2.431	2121.75	2.431	2098.14	2.431	2137.22	2.431	2164	2.431	2193.11	2.431	2224.88	2.431	2241.99	2.431	2273.55	2.431	2300.21	2.431	2336.85
2.436	1907.43	2.436	1915.27	2.436	1919.15	2.436	1903.21	2.436	1887.23	2.436	1894.92	2.436	1879.26	2.436	1893.73	2.436	1910.26	2.436	1916.51	2.436	1927.96	2.436	1950.39	2.436	2017.39	2.436	2031.36	2.436	2030.95	2.436	2020.52	2.436	2003.85	2.436	2025.6	2.436	2068.38	2.436	2076.35	2.436	2114.68	2.436	2126.9	2.436	2165.18	2.436	2181.57	2.436	2222.1
2.442	1894.55	2.442	1902.62	2.442	1896.56	2.442	1892.82	2.442	1872.15	2.442	1888.31	2.442	1872.49	2.442	1888.55	2.442	1903.58	2.442	1911.92	2.442	1923.76	2.442	1937.01	2.442	1998.75	2.442	2012.3	2.442	1917.49	2.442	1907.3	2.442	1895.61	2.442	1914.54	2.442	1940.27	2.442	1952.89	2.442	1974.59	2.442	1998.27	2.442	2018.22	2.442	2043.35	2.442	2077.5
2.447	1878.66	2.447	1901.08	2.447	1893.15	2.447	1883.69	2.447	1879.05	2.447	1877.26	2.447	1869.35	2.447	1890.74	2.447	1901.48	2.447	1915.1	2.447	1921.45	2.447	1942.54	2.447	1999.35	2.447	2002.44	2.447	1858.92	2.447	1847.12	2.447	1829.4	2.447	1833.31	2.447	1870.75	2.447	1872.31	2.447	1899.33	2.447	1908.58	2.447	1935.9	2.447	1953.51	2.447	1977.99
2.453	1869.95	2.453	1881.74	2.453	1877.28	2.453	1871.68	2.453	1862.87	2.453	1863.98	2.453	1854.14	2.453	1879.74	2.453	1896.38	2.453	1908.61	2.453	1921.68	2.453	1929.83	2.453	1980.17	2.453	1983.2	2.453	1794.74	2.453	1777.83	2.453	1766.88	2.453	1769.97	2.453	1784.54	2.453	1793.94	2.453	1803.65	2.453	1817.6	2.453	1828.53	2.453	1843.25	2.453	1865.27
2.458	1871.72	2.458	1875.7	2.458	1871.51	2.458	1861.78	2.458	1859.56	2.458	1859.58	2.458	1854.58	2.458	1878.32	2.458	1894.32	2.458	1913.69	2.458	1907.1	2.458	1931.66	2.458	1975.83	2.458	1973.79	2.458	1767.3	2.458	1744.13	2.458	1727.63	2.458	1733.08	2.458	1743.05	2.458	1753.93	2.458	1763.5	2.458	1760.72	2.458	1775.7	2.458	1779.37	2.458	1796.09
2.463	1853.76	2.463	1860.4	2.463	1860.99	2.463	1851.64	2.463	1847.21	2.463	1849.71	2.463	1843.95	2.463	1868.58	2.463	1882.7	2.463	1900.37	2.463	1911.44	2.463	1918.79	2.463	1958.34	2.463	1960.72	2.463	1728.55	2.463	1706.7	2.463	1702.49	2.463	1695.9	2.463	1707.02	2.463	1713.34	2.463	1716.93	2.463	1712.51	2.463	1721.82	2.463	1722.23	2.463	1734.34
2.469	1854.79	2.469	1867.63	2.469	1860.51	2.469	1852.38	2.469	1851.9	2.469	1849.96	2.469	1840.61	2.469	1869.21	2.469	1890.82	2.469	1899.2	2.469	1902.45	2.469	1922.67	2.469	1960.74	2.469	1955.55	2.469	1720.21	2.469	1692.65	2.469	1685.68	2.469	1687.86	2.469	1694.87	2.469	1695.94	2.469	1695.32	2.469	1692.17	2.469	1698.46	2.469	1696.54	2.469	1710.63
2.474	1835.36	2.474	1844.48	2.474	1845.82	2.474	1837.43	2.474	1830.62	2.474	1838.82	2.474	1834.94	2.474	1854.79	2.474	1882.6	2.474	1889.88	2.474	1896.64	2.474	1909.63	2.474	1942.04	2.474	1944.96	2.474	1696.87	2.474	1672.2	2.474	1663.19	2.474	1662.81	2.474	1667.75	2.474	1668.27	2.474	1662.44	2.474	1666.29	2.474	1670.77	2.474	1667.05	2.474	1670.1
2.48	1832.1	2.48	1855.79	2.48	1843.06	2.48	1836.96	2.48	1836.59	2.48	1837.76	2.48	1830.21	2.48	1860.62	2.48	1883.09	2.48	1881.1	2.48	1892.81	2.48	1917.35	2.48	1934.77	2.48	1938.48	2.48	1689.63	2.48	1670.02	2.48	1661.53	2.48	1659.55	2.48	1665.46	2.48	1659.15	2.48	1652.41	2.48	1665.62	2.48	1658.49	2.48	1658.09	2.48	1662.26
2.485	1815.79	2.485	1835.49	2.485	1834.2	2.485	1821.56	2.485	1817.19	2.485	1818.13	2.485	1824.11	2.485	1854.25	2.485	1872.36	2.485	1878.29	2.485	1897.31	2.485	1913.36	2.485	1920.07	2.485	1932.82	2.485	1679.04	2.485	1655.34	2.485	1649.49	2.485	1644.09	2.485	1650.09	2.485	1642.74	2.485	1641.25	2.485	1643.23	2.485	1638.73	2.485	1632.46	2.485	1644.23
2.49	1812.74	2.49	1834.1	2.49	1826.61	2.49	1817.52	2.49	1819.59	2.49	1822.81	2.49	1820.64	2.49	1855.11	2.49	1875.28	2.49	1888.56	2.49	1894.61	2.49	1903.33	2.49	1920.46	2.49	1927.83	2.49	1675.64	2.49	1660.55	2.49	1644.94	2.49	1647.1	2.49	1644.16	2.49	1641.62	2.49	1641.26	2.49	1637.05	2.49	1635.26	2.49	1632.27	2.49	1638.39
2.496	1805.88	2.496	1821.23	2.496	1816.95	2.496	1806.68	2.496	1803.59	2.496	1804.95	2.496	1813.33	2.496	1843.32	2.496	1867.97	2.496	1870.79	2.496	1883.19	2.496	1901.03	2.496	1907.72	2.496	1913.75	2.496	1659.47	2.496	1647.68	2.496	1635.87	2.496	1628.71	2.496	1636.77	2.496	1633.27	2.496	1623.25	2.496	1624.08	2.496	1623.32	2.496	1613.59	2.496	1625.26
2.501	1803.99	2.501	1816.05	2.501	1821.45	2.501	1812.74	2.501	1807.82	2.501	1808.77	2.501	1804.32	2.501	1846.61	2.501	1873.11	2.501	1879.24	2.501	1890.8	2.501	1904.54	2.501	1911.22	2.501	1924.46	2.501	1662.29	2.501	1649.43	2.501	1634.63	2.501	1627.83	2.501	1629.43	2.501	1627.93	2.501	1628.6	2.501	1625.54	2.501	1624.17	2.501	1618.67	2.501	1624.1
2.507	1799.81	2.507	1805.2	2.507	1811.46	2.507	1798.01	2.507	1797.8	2.507	1799.11	2.507	1801.56	2.507	1840.17	2.507	1863.8	2.507	1869.22	2.507	1868.7	2.507	1896.89	2.507	1893.43	2.507	1907.65	2.507	1652.25	2.507	1638.77	2.507	1627.99	2.507	1618.65	2.507	1619.49	2.507	1620.67	2.507	1619.96	2.507	1613.91	2.507	1613.23	2.507	1607.22	2.507	1610.9
2.512	1793.53	2.512	1799.62	2.512	1804.59	2.512	1792.99	2.512	1795.19	2.512	1798.61	2.512	1798.17	2.512	1838.1	2.512	1858.35	2.512	1871.54	2.512	1875.72	2.512	1902.52	2.512	1903.02	2.512	1905.84	2.512	1650.95	2.512	1635.32	2.512	1616.82	2.512	1613.38	2.512	1617.91	2.512	1619.77	2.512	1616.03	2.512	1611.42	2.512	1613.23	2.512	1600.72	2.512	1613.67
2.517	1786.73	2.517	1799.79	2.517	1795.25	2.517	1789.68	2.517	1787.93	2.517	1786.25	2.517	1801.82	2.517	1836.87	2.517	1858.52	2.517	1870.4	2.517	1872.44	2.517	1897.05	2.517	1901.67	2.517	1907.32	2.517	1649.72	2.517	1625.21	2.517	1621.17	2.517	1611.33	2.517	1612.81	2.517	1612.1	2.517	1610.1	2.517	1606.34	2.517	1607.85	2.517	1597.14	2.517	1609.19
2.523	1788.13	2.523	1788.7	2.523	1796.32	2.523	1784.2	2.523	1788.41	2.523	1781.65	2.523	1791.43	2.523	1834.65	2.523	1856.74	2.523	1871.97	2.523	1867.06	2.523	1895.55	2.523	1896.83	2.523	1894.37	2.523	1642.93	2.523	1627.05	2.523	1616.27	2.523	1614.1	2.523	1611.43	2.523	1613.98	2.523	1608.27	2.523	1605.08	2.523	1602.93	2.523	1592.96	2.523	1610.78
2.528	1776.17	2.528	1783.84	2.528	1785.85	2.528	1775.92	2.528	1777.15	2.528	1772.76	2.528	1785.11	2.528	1822.38	2.528	1856.88	2.528	1863.77	2.528	1870.7	2.528	1885.39	2.528	1893.31	2.528	1890.72	2.528	1640.62	2.528	1622.78	2.528	1609.51	2.528	1596.3	2.528	1607.54	2.528	1607.69	2.528	1600.33	2.528	1600.23	2.528	1592.69	2.528	1589.31	2.528	1593.26
2.534	1781.63	2.534	1776.97	2.534	1783.16	2.534	1777.59	2.534	1774.52	2.534	1774.65	2.534	1784.44	2.534	1832.19	2.534	1855.85	2.534	1863.65	2.534	1867.62	2.534	1881.91	2.534	1896.72	2.534	1888.19	2.534	1638.99	2.534	1625.42	2.534	1612.4	2.534	1606.66	2.534	1606.97	2.534	1606.36	2.534	1602.81	2.534	1597.34	2.534	1597.79	2.534	1593.2	2.534	1601.49
2.539	1771.99	2.539	1766.93	2.539	1770.4	2.539	1759.74	2.539	1761.02	2.539	1763.83	2.539	1763.96	2.539	1809.05	2.539	1848.54	2.539	1852.19	2.539	1860.99	2.539	1878.98	2.539	1887.42	2.539	1884.18	2.539	1636.22	2.539	1617.73	2.539	1605.73	2.539	1592.99	2.539	1606.72	2.539	1602.72	2.539	1596.83	2.539	1590.47	2.539	1586.82	2.539	1584.72	2.539	1586.51
2.544	1765.65	2.544	1771.85	2.544	1779.69	2.544	1767.69	2.544	1760.78	2.544	1764.6	2.544	1772.78	2.544	1817.55	2.544	1854.27	2.544	1858.05	2.544	1860.88	2.544	1874.43	2.544	1885.57	2.544	1883.67	2.544	1628.65	2.544	1614.7	2.544	1605.9	2.544	1597.7	2.544	1600.57	2.544	1601.96	2.544	1596.04	2.544	1590.36	2.544	1588.32	2.544	1583.5	2.544	1590.43
2.55	1760.37	2.55	1761.74	2.55	1759.89	2.55	1761.19	2.55	1750.28	2.55	1757.64	2.55	1757.04	2.55	1807.25	2.55	1841.56	2.55	1849.14	2.55	1854.58	2.55	1874.62	2.55	1873.15	2.55	1869.69	2.55	1626.17	2.55	1616.98	2.55	1600.16	2.55	1592.11	2.55	1596.06	2.55	1591.17	2.55	1593.39	2.55	1583.96	2.55	1581.53	2.55	1584.27	2.55	1582.38
2.555	1753.98	2.555	1756.93	2.555	1760.94	2.555	1757.87	2.555	1752.45	2.555	1760.09	2.555	1766.41	2.555	1808.36	2.555	1845.71	2.555	1846.23	2.555	1863.97	2.555	1869.3	2.555	1871.63	2.555	1873.53	2.555	1624.1	2.555	1611.2	2.555	1604.23	2.555	1595.15	2.555	1597.14	2.555	1598.69	2.555	1588.76	2.555	1584.15	2.555	1589.86	2.555	1579.8	2.555	1576.87
2.561	1744.4	2.561	1752.61	2.561	1758.55	2.561	1744.66	2.561	1746.09	2.561	1738.07	2.561	1750.64	2.561	1802.01	2.561	1833.62	2.561	1845.54	2.561	1852.31	2.561	1861.36	2.561	1856.52	2.561	1866.98	2.561	1619.22	2.561	1606.87	2.561	1596.42	2.561	1582.81	2.561	1593.35	2.561	1589.55	2.561	1583.31	2.561	1583.22	2.561	1577.38	2.561	1580.81	2.561	1577.93
2.566	1743.66	2.566	1747.05	2.566	1743.14	2.566	1742.23	2.566	1735.05	2.566	1740.21	2.566	1754.52	2.566	1799.87	2.566	1836.15	2.566	1845.04	2.566	1851.84	2.566	1862.81	2.566	1852.91	2.566	1858.32	2.566	1625.61	2.566	1612.17	2.566	1602.08	2.566	1589.97	2.566	1590.22	2.566	1590.29	2.566	1586.69	2.566	1582.43	2.566	1579.72	2.566	1583.6	2.566	1572.2
2.571	1735.24	2.571	1742.64	2.571	1744.1	2.571	1735.16	2.571	1733.04	2.571	1732.61	2.571	1745.83	2.571	1787.3	2.571	1829.82	2.571	1840.25	2.571	1841.84	2.571	1859.6	2.571	1855.61	2.571	1859.02	2.571	1618.33	2.571	1604.42	2.571	1597.7	2.571	1591.1	2.571	1584.69	2.571	1588.24	2.571	1578.33	2.571	1575.3	2.571	1575.6	2.571	1572.62	2.571	1571.72
2.577	1735.62	2.577	1741.59	2.577	1735.37	2.577	1726.24	2.577	1725.27	2.577	1732.69	2.577	1747.19	2.577	1792.32	2.577	1830.12	2.577	1831.16	2.577	1836.83	2.577	1855.69	2.577	1856.23	2.577	1848.76	2.577	1624.45	2.577	1612.11	2.577	1598.38	2.577	1582.29	2.577	1591.38	2.577	1591.93	2.577	1587.53	2.577	1578.11	2.577	1572.28	2.577	1573.96	2.577	1567.77
2.582	1726.58	2.582	1726.03	2.582	1725.15	2.582	1722.38	2.582	1720.85	2.582	1725.28	2.582	1733.89	2.582	1780.32	2.582	1832.02	2.582	1823.77	2.582	1831.56	2.582	1848.14	2.582	1846.89	2.582	1848.82	2.582	1616.02	2.582	1604.69	2.582	1594.92	2.582	1586.74	2.582	1579.9	2.582	1587.43	2.582	1580.82	2.582	1578.16	2.582	1567.21	2.582	1564.5	2.582	1569.93
2.588	1724.57	2.588	1729.33	2.588	1729.43	2.588	1718.43	2.588	1719.07	2.588	1722.91	2.588	1727.71	2.588	1782.08	2.588	1824.47	2.588	1825.65	2.588	1829.16	2.588	1850.46	2.588	1851.15	2.588	1846.04	2.588	1623.04	2.588	1603.15	2.588	1596.5	2.588	1592.22	2.588	1582.21	2.588	1583.37	2.588	1582.99	2.588	1582.3	2.588	1575.53	2.588	1570.19	2.588	1566.87
2.593	1711.17	2.593	1719.92	2.593	1723.07	2.593	1712.36	2.593	1706.35	2.593	1717.54	2.593	1730.52	2.593	1772.76	2.593	1821.88	2.593	1817.72	2.593	1824.27	2.593	1851.01	2.593	1838.96	2.593	1840.03	2.593	1624.97	2.593	1601.03	2.593	1592.72	2.593	1598.05	2.593	1584.17	2.593	1585.89	2.593	1589.16	2.593	1580.26	2.593	1572.65	2.593	1569.22	2.593	1563.58
2.598	1710.74	2.598	1720.72	2.598	1718.04	2.598	1704.02	2.598	1707.14	2.598	1707.31	2.598	1723.46	2.598	1774.43	2.598	1813.71	2.598	1814.33	2.598	1828.45	2.598	1838.26	2.598	1844.28	2.598	1839.78	2.598	1623.88	2.598	1603.33	2.598	1597.02	2.598	1586.77	2.598	1582.87	2.598	1574.7	2.598	1582.6	2.598	1574.77	2.598	1573.69	2.598	1572.15	2.598	1565.27
2.604	1702.61	2.604	1715.77	2.604	1710.54	2.604	1704.6	2.604	1700.65	2.604	1709.66	2.604	1717.01	2.604	1768.99	2.604	1809.03	2.604	1817.23	2.604	1824.02	2.604	1830.11	2.604	1834.9	2.604	1829.46	2.604	1624.09	2.604	1605.8	2.604	1591.01	2.604	1598.45	2.604	1581.76	2.604	1587.9	2.604	1578.75	2.604	1574.75	2.604	1569.58	2.604	1559.42	2.604	1562.64
2.609	1701.41	2.609	1716.66	2.609	1707.43	2.609	1699.16	2.609	1699.67	2.609	1702.59	2.609	1711.19	2.609	1770.31	2.609	1800.8	2.609	1816.64	2.609	1822.04	2.609	1833.62	2.609	1836.91	2.609	1831.98	2.609	1632.81	2.609	1602.08	2.609	1596.38	2.609	1587.88	2.609	1589.34	2.609	1592.75	2.609	1584.19	2.609	1573.48	2.609	1575.67	2.609	1563.58	2.609	1562.55
2.615	1696.89	2.615	1708.44	2.615	1708.45	2.615	1690.53	2.615	1696.53	2.615	1700.23	2.615	1708.34	2.615	1754.43	2.615	1803.69	2.615	1806.13	2.615	1811.93	2.615	1832.31	2.615	1830.74	2.615	1819.8	2.615	1632.21	2.615	1602.22	2.615	1598.27	2.615	1597.82	2.615	1579.71	2.615	1592.12	2.615	1578.34	2.615	1575.13	2.615	1571.7	2.615	1566.21	2.615	1562.4
2.62	1686.76	2.62	1701.06	2.62	1697.81	2.62	1687.82	2.62	1696.05	2.62	1692.35	2.62	1708.76	2.62	1760.73	2.62	1797.8	2.62	1805.62	2.62	1819.69	2.62	1824.15	2.62	1832.39	2.62	1820.6	2.62	1632.39	2.62	1615.79	2.62	1600.4	2.62	1595.26	2.62	1591.24	2.62	1594.57	2.62	1586.58	2.62	1576.32	2.62	1575.2	2.62	1568.74	2.62	1567.36
2.625	1684.96	2.625	1702.55	2.625	1701.25	2.625	1691.43	2.625	1688.47	2.625	1686.27	2.625	1703.36	2.625	1761.21	2.625	1800.6	2.625	1806.67	2.625	1818.11	2.625	1831.69	2.625	1830.27	2.625	1817.56	2.625	1634.41	2.625	1618.1	2.625	1608.24	2.625	1602.1	2.625	1602.27	2.625	1604.26	2.625	1591.74	2.625	1583.89	2.625	1581.07	2.625	1577.77	2.625	1572.23
2.631	1683.48	2.631	1688.45	2.631	1691.79	2.631	1684.09	2.631	1678.73	2.631	1686.4	2.631	1695	2.631	1752.11	2.631	1789.44	2.631	1800.58	2.631	1812	2.631	1821.74	2.631	1834.64	2.631	1813.39	2.631	1637.3	2.631	1624.11	2.631	1607.5	2.631	1608.78	2.631	1601.08	2.631	1602.03	2.631	1602.03	2.631	1583.53	2.631	1583.64	2.631	1575.95	2.631	1578.61
2.636	1677.98	2.636	1690.22	2.636	1689.5	2.636	1679.97	2.636	1667.78	2.636	1678.61	2.636	1694.1	2.636	1753.9	2.636	1787.25	2.636	1800.84	2.636	1806.76	2.636	1821.95	2.636	1823.11	2.636	1819.66	2.636	1641.57	2.636	1635.34	2.636	1627.03	2.636	1610.72	2.636	1620.89	2.636	1612.57	2.636	1603.74	2.636	1592.01	2.636	1595.78	2.636	1583.78	2.636	1584.22
2.642	1678.82	2.642	1685.39	2.642	1676.36	2.642	1672.5	2.642	1666.69	2.642	1678.9	2.642	1693.19	2.642	1744.51	2.642	1785.69	2.642	1797.33	2.642	1807.43	2.642	1818.47	2.642	1824.4	2.642	1821.38	2.642	1657.04	2.642	1647.86	2.642	1631.33	2.642	1630.59	2.642	1617.23	2.642	1618.91	2.642	1614.06	2.642	1596.72	2.642	1604.72	2.642	1592.01	2.642	1590.95
2.647	1678.48	2.647	1679.29	2.647	1681.71	2.647	1672.87	2.647	1666.08	2.647	1677.28	2.647	1688.02	2.647	1741.88	2.647	1777.34	2.647	1792.99	2.647	1796.1	2.647	1815.86	2.647	1828.41	2.647	1818.08	2.647	1678.92	2.647	1665.58	2.647	1655.11	2.647	1648.11	2.647	1647.05	2.647	1631.8	2.647	1625.38	2.647	1610.71	2.647	1609.37	2.647	1600.96	2.647	1601.13
2.652	1669.99	2.652	1674.71	2.652	1665.95	2.652	1665.09	2.652	1661.17	2.652	1666.05	2.652	1682.6	2.652	1734.11	2.652	1777.16	2.652	1787.1	2.652	1783.93	2.652	1808.19	2.652	1821.12	2.652	1815.9	2.652	1708.29	2.652	1686.72	2.652	1676.98	2.652	1671.35	2.652	1659.55	2.652	1645.49	2.652	1637.87	2.652	1628.74	2.652	1627.39	2.652	1609.8	2.652	1612.42
2.658	1665.12	2.658	1665.78	2.658	1665.33	2.658	1664.14	2.658	1657.9	2.658	1667	2.658	1671.24	2.658	1732.85	2.658	1778.72	2.658	1790.85	2.658	1788.11	2.658	1807.89	2.658	1828.8	2.658	1824.61	2.658	1748.29	2.658	1733.31	2.658	1717.09	2.658	1704.53	2.658	1690.21	2.658	1680.83	2.658	1660.39	2.658	1657.77	2.658	1645.95	2.658	1632.59	2.658	1630.32
2.663	1653.85	2.663	1667.89	2.663	1658.51	2.663	1654.04	2.663	1654.91	2.663	1656.01	2.663	1669.55	2.663	1726.89	2.663	1774.44	2.663	1786.17	2.663	1786.07	2.663	1805.46	2.663	1829.33	2.663	1826.58	2.663	1808.24	2.663	1783.77	2.663	1765.94	2.663	1742.72	2.663	1735.11	2.663	1713	2.663	1701.7	2.663	1686.01	2.663	1672.23	2.663	1661.04	2.663	1652.17
2.669	1646.13	2.669	1656.16	2.669	1657.73	2.669	1655.62	2.669	1653.29	2.669	1652.39	2.669	1666.69	2.669	1730.57	2.669	1774.34	2.669	1788.73	2.669	1788.51	2.669	1805.94	2.669	1832.1	2.669	1823.56	2.669	1896.08	2.669	1875.29	2.669	1856.55	2.669	1821.88	2.669	1800.64	2.669	1785.91	2.669	1762.76	2.669	1742.62	2.669	1724.89	2.669	1704.96	2.669	1690.88
2.674	1636.93	2.674	1655.37	2.674	1654.26	2.674	1644.35	2.674	1645.28	2.674	1644.85	2.674	1665.34	2.674	1722.18	2.674	1768.97	2.674	1780.05	2.674	1781.33	2.674	1799.28	2.674	1835.3	2.674	1824.57	2.674	2015.71	2.674	1986.73	2.674	1969.02	2.674	1928.06	2.674	1898.68	2.674	1871.48	2.674	1834.09	2.674	1816.74	2.674	1790.59	2.674	1758.86	2.674	1749.36
2.679	1638.44	2.679	1651.42	2.679	1650.05	2.679	1645.25	2.679	1652.2	2.679	1648.22	2.679	1658.85	2.679	1722.87	2.679	1767.38	2.679	1775.55	2.679	1777.06	2.679	1801.27	2.679	1843.79	2.679	1829.26	2.679	2183.94	2.679	2148.48	2.679	2137.48	2.679	2090.34	2.679	2038.53	2.679	2010.53	2.679	1964.64	2.679	1919.57	2.679	1893.26	2.679	1858.53	2.679	1825.08
2.685	1638.96	2.685	1649.1	2.685	1640.1	2.685	1638.58	2.685	1633.98	2.685	1640.14	2.685	1655.11	2.685	1714.29	2.685	1756.64	2.685	1769.9	2.685	1777.43	2.685	1795.19	2.685	1832.59	2.685	1835.83	2.685	2390.49	2.685	2366.22	2.685	2347.32	2.685	2290.82	2.685	2233.05	2.685	2180.08	2.685	2120.25	2.685	2068.65	2.685	2032.15	2.685	1975.96	2.685	1942.05
2.69	1629.41	2.69	1636.29	2.69	1641.33	2.69	1637.5	2.69	1637.55	2.69	1640.89	2.69	1653.86	2.69	1710.43	2.69	1755.42	2.69	1770.66	2.69	1772.01	2.69	1791.27	2.69	1837.01	2.69	1847.95	2.69	2667.84	2.69	2649.58	2.69	2629.07	2.69	2554.88	2.69	2483.52	2.69	2417.86	2.69	2351.5	2.69	2283.71	2.69	2233.37	2.69	2164.41	2.69	2115.02
2.696	1630.68	2.696	1633	2.696	1628.93	2.696	1631.73	2.696	1629.61	2.696	1636.95	2.696	1641.74	2.696	1707.87	2.696	1747.67	2.696	1759.15	2.696	1772.22	2.696	1780.92	2.696	1839.97	2.696	1849.54	2.696	2961.84	2.696	2933.4	2.696	2921.51	2.696	2834.01	2.696	2766.62	2.696	2692.9	2.696	2616.58	2.696	2529.7	2.696	2465.03	2.696	2389.11	2.696	2322.75
2.701	1626.57	2.701	1634.94	2.701	1626.93	2.701	1629.34	2.701	1627.64	2.701	1629.29	2.701	1650.38	2.701	1711.94	2.701	1749.57	2.701	1763.04	2.701	1770.13	2.701	1784.13	2.701	1847.57	2.701	1857.48	2.701	3304.58	2.701	3295.14	2.701	3278.16	2.701	3196.49	2.701	3116.51	2.701	3044.96	2.701	2956.33	2.701	2869.95	2.701	2787.02	2.701	2701.02	2.701	2633.5
2.706	1610.36	2.706	1625.13	2.706	1613.9	2.706	1622.52	2.706	1622.04	2.706	1618.53	2.706	1637.7	2.706	1706.37	2.706	1745.65	2.706	1754.48	2.706	1763.14	2.706	1778.84	2.706	1847.26	2.706	1854.16	2.706	3626.08	2.706	3599.64	2.706	3573.4	2.706	3508.22	2.706	3431.85	2.706	3367.35	2.706	3285.91	2.706	3188.56	2.706	3104.26	2.706	3017.73	2.706	2940.27
2.712	1617.68	2.712	1628.21	2.712	1620.08	2.712	1629.41	2.712	1620.71	2.712	1619.95	2.712	1635.49	2.712	1704.98	2.712	1747.27	2.712	1757.29	2.712	1765.8	2.712	1778.13	2.712	1855.18	2.712	1863.57	2.712	3863.23	2.712	3854.28	2.712	3831.72	2.712	3782.87	2.712	3726.41	2.712	3670.52	2.712	3587.49	2.712	3513.37	2.712	3431.28	2.712	3349.36	2.712	3284.18
2.717	1604.09	2.717	1625.89	2.717	1612.82	2.717	1617.91	2.717	1615.7	2.717	1612.79	2.717	1635.49	2.717	1699.93	2.717	1741.72	2.717	1747.14	2.717	1762.87	2.717	1777.98	2.717	1852.1	2.717	1854.93	2.717	4054.86	2.717	4043.26	2.717	4021.21	2.717	4013.78	2.717	3981.22	2.717	3954.52	2.717	3898.39	2.717	3832	2.717	3768.86	2.717	3702.49	2.717	3627.51
2.723	1606.36	2.723	1619.77	2.723	1613.23	2.723	1612.87	2.723	1611.03	2.723	1612.05	2.723	1627.23	2.723	1691.86	2.723	1741.74	2.723	1750.15	2.723	1757.59	2.723	1773.64	2.723	1850.26	2.723	1862.13	2.723	4135.2	2.723	4118.28	2.723	4089.26	2.723	4102.48	2.723	4100.12	2.723	4103.95	2.723	4078.76	2.723	4033.41	2.723	3989.11	2.723	3936.55	2.723	3894.41
2.728	1601.97	2.728	1606.3	2.728	1605.92	2.728	1604.45	2.728	1603.35	2.728	1600.82	2.728	1614.87	2.728	1695.54	2.728	1731.2	2.728	1746.5	2.728	1754.53	2.728	1766.29	2.728	1843.48	2.728	1843.95	2.728	4081.74	2.728	4065.71	2.728	4049.53	2.728	4091.99	2.728	4124.87	2.728	4161.8	2.728	4162.12	2.728	4154.31	2.728	4158.52	2.728	4124.08	2.728	4116.33
2.733	1600.6	2.733	1614.31	2.733	1610.06	2.733	1602.61	2.733	1597.95	2.733	1602.46	2.733	1623.78	2.733	1691.35	2.733	1741.6	2.733	1742.04	2.733	1751.95	2.733	1771.8	2.733	1845.3	2.733	1846.67	2.733	3922.33	2.733	3921.55	2.733	3888.31	2.733	3961.74	2.733	4019.97	2.733	4085.59	2.733	4115.04	2.733	4133.87	2.733	4156.49	2.733	4162.61	2.733	4161.85
2.739	1586.95	2.739	1600.13	2.739	1599.17	2.739	1590.6	2.739	1588.71	2.739	1597.24	2.739	1612.49	2.739	1678.11	2.739	1731.22	2.739	1736.25	2.739	1744.55	2.739	1754.27	2.739	1830.18	2.739	1832.06	2.739	3651.08	2.739	3637.79	2.739	3608.3	2.739	3698.24	2.739	3795.16	2.739	3878.98	2.739	3951.69	2.739	4009.39	2.739	4080.96	2.739	4105.54	2.739	4157.23
2.744	1590.31	2.744	1605.66	2.744	1603.28	2.744	1596.77	2.744	1591.88	2.744	1597.32	2.744	1613.37	2.744	1685.62	2.744	1732.65	2.744	1742.16	2.744	1747.52	2.744	1760.15	2.744	1831.39	2.744	1836.77	2.744	3344.73	2.744	3322.7	2.744	3290.98	2.744	3395.57	2.744	3496.07	2.744	3608.04	2.744	3693.76	2.744	3774.36	2.744	3855	2.744	3918.6	2.744	3992.55
2.75	1580.93	2.75	1595.19	2.75	1590.05	2.75	1586.95	2.75	1587.24	2.75	1591.29	2.75	1607.82	2.75	1673.89	2.75	1723.01	2.75	1736.76	2.75	1738.76	2.75	1754.86	2.75	1826.17	2.75	1828.59	2.75	2981.08	2.75	2949.74	2.75	2919.06	2.75	3012.74	2.75	3129.39	2.75	3229.92	2.75	3342.16	2.75	3439.25	2.75	3530.89	2.75	3624.18	2.75	3713.08
2.755	1576.89	2.755	1596.81	2.755	1588.15	2.755	1583.95	2.755	1589.16	2.755	1593.86	2.755	1608.66	2.755	1672.87	2.755	1723.82	2.755	1737.52	2.755	1738.23	2.755	1753.57	2.755	1812.27	2.755	1814.1	2.755	2675.67	2.755	2639.94	2.755	2608.96	2.755	2701.24	2.755	2801.7	2.755	2898.43	2.755	2994.05	2.755	3097.58	2.755	3194.93	2.755	3294.34	2.755	3390.78
2.76	1575.4	2.76	1589.95	2.76	1570.76	2.76	1576.23	2.76	1580.68	2.76	1580.09	2.76	1598.21	2.76	1665.76	2.76	1714.51	2.76	1730.64	2.76	1727.86	2.76	1748.82	2.76	1802.06	2.76	1803.56	2.76	2364.05	2.76	2327.96	2.76	2301.63	2.76	2369.95	2.76	2455.67	2.76	2540.29	2.76	2627.33	2.76	2719.38	2.76	2806.07	2.76	2897.59	2.76	2995.1
2.766	1574.58	2.766	1588.76	2.766	1577.66	2.766	1584.41	2.766	1577.69	2.766	1584.75	2.766	1606.09	2.766	1668.91	2.766	1716.96	2.766	1735.78	2.766	1734.27	2.766	1751.9	2.766	1797.19	2.766	1803.67	2.766	2172.57	2.766	2134.5	2.766	2114.71	2.766	2168.18	2.766	2234.62	2.766	2298.07	2.766	2371.01	2.766	2445.54	2.766	2524.72	2.766	2608.28	2.766	2687.62
2.771	1567.26	2.771	1580.01	2.771	1569.76	2.771	1575.85	2.771	1573.21	2.771	1574.19	2.771	1598.28	2.771	1663.95	2.771	1709.69	2.771	1723.5	2.771	1726.07	2.771	1741.36	2.771	1784.95	2.771	1788.15	2.771	1972.53	2.771	1941.62	2.771	1922.88	2.771	1957.63	2.771	2009.12	2.771	2054.21	2.771	2098.08	2.771	2156.3	2.771	2217.06	2.771	2275.91	2.771	2335.38
2.777	1569.05	2.777	1577.84	2.777	1569.18	2.777	1580.8	2.777	1572.58	2.777	1573.6	2.777	1593.41	2.777	1662.49	2.777	1711.73	2.777	1729.01	2.777	1731.6	2.777	1740.68	2.777	1783	2.777	1781.24	2.777	1864.39	2.777	1840.16	2.777	1822.63	2.777	1840.61	2.777	1878.62	2.777	1915.9	2.777	1947.38	2.777	1985.1	2.777	2035.82	2.777	2071.75	2.777	2129.01
2.782	1559.33	2.782	1568.88	2.782	1565.78	2.782	1565.73	2.782	1565.17	2.782	1564.24	2.782	1591.5	2.782	1655.58	2.782	1703.25	2.782	1712.7	2.782	1731.96	2.782	1734.92	2.782	1775.94	2.782	1771.85	2.782	1779.29	2.782	1743.18	2.782	1729.47	2.782	1746	2.782	1769.65	2.782	1795.03	2.782	1809.16	2.782	1839.28	2.782	1872.1	2.782	1897.79	2.782	1931.3
2.787	1561.87	2.787	1569.01	2.787	1569.19	2.787	1564.66	2.787	1561.4	2.787	1558.62	2.787	1593.22	2.787	1653.9	2.787	1709.41	2.787	1717.88	2.787	1730.78	2.787	1734.69	2.787	1771.42	2.787	1763.46	2.787	1730.15	2.787	1701.82	2.787	1682.83	2.787	1685.06	2.787	1703.07	2.787	1720.56	2.787	1738.79	2.787	1761.1	2.787	1781.59	2.787	1801.19	2.787	1825.99
2.793	1551.63	2.793	1557.96	2.793	1563.62	2.793	1558.28	2.793	1554.89	2.793	1552.88	2.793	1577.53	2.793	1651.1	2.793	1701.55	2.793	1708.93	2.793	1716.83	2.793	1725.06	2.793	1757.95	2.793	1749.6	2.793	1676	2.793	1645.19	2.793	1631.55	2.793	1631.94	2.793	1649.85	2.793	1658.48	2.793	1664.18	2.793	1681.61	2.793	1695.97	2.793	1708.8	2.793	1724.08
2.798	1549.81	2.798	1557.5	2.798	1562.16	2.798	1553.4	2.798	1547.94	2.798	1554.19	2.798	1584.87	2.798	1653.42	2.798	1701.96	2.798	1717.49	2.798	1722.78	2.798	1731.84	2.798	1753.99	2.798	1741.91	2.798	1646.7	2.798	1621.37	2.798	1604.2	2.798	1612.99	2.798	1614.23	2.798	1624.55	2.798	1627.79	2.798	1640.47	2.798	1656.74	2.798	1660.84	2.798	1664.2
2.804	1542.29	2.804	1547.88	2.804	1562.14	2.804	1549.9	2.804	1543.44	2.804	1550.17	2.804	1565.95	2.804	1641.89	2.804	1699.33	2.804	1706.14	2.804	1712.44	2.804	1728.95	2.804	1732.5	2.804	1735.37	2.804	1618.99	2.804	1591.52	2.804	1580.59	2.804	1577.1	2.804	1589.22	2.804	1592.1	2.804	1579.86	2.804	1598.59	2.804	1603.94	2.804	1614.58	2.804	1613.39
2.809	1546.15	2.809	1550.14	2.809	1554.43	2.809	1547.36	2.809	1540.2	2.809	1550.38	2.809	1571.56	2.809	1641.16	2.809	1691.15	2.809	1706.02	2.809	1717.53	2.809	1727.89	2.809	1727.68	2.809	1729.73	2.809	1596.45	2.809	1576.75	2.809	1562.93	2.809	1559.89	2.809	1560.27	2.809	1570.25	2.809	1567.09	2.809	1573.59	2.809	1581.64	2.809	1583.22	2.809	1584.78
2.814	1538.1	2.814	1550.95	2.814	1548.58	2.814	1540.65	2.814	1538.94	2.814	1544.88	2.814	1565.79	2.814	1637.14	2.814	1689.34	2.814	1700.44	2.814	1707.36	2.814	1725.33	2.814	1717.95	2.814	1716.55	2.814	1575.75	2.814	1561.88	2.814	1543.46	2.814	1538.65	2.814	1552.77	2.814	1544.03	2.814	1538.42	2.814	1551.31	2.814	1554.14	2.814	1552.48	2.814	1554.17
2.82	1543.64	2.82	1550.42	2.82	1547.7	2.82	1546.09	2.82	1539.87	2.82	1546.73	2.82	1566.03	2.82	1633.1	2.82	1698.11	2.82	1711.23	2.82	1707.31	2.82	1721.72	2.82	1724.39	2.82	1714.63	2.82	1572	2.82	1553.58	2.82	1540.11	2.82	1537.22	2.82	1536.34	2.82	1542.98	2.82	1538.47	2.82	1537.29	2.82	1537.57	2.82	1540.55	2.82	1542.91
2.825	1532.74	2.825	1539.18	2.825	1537.93	2.825	1532.7	2.825	1531.58	2.825	1539.58	2.825	1559.82	2.825	1630.07	2.825	1690.95	2.825	1704.75	2.825	1705.88	2.825	1723.24	2.825	1713.26	2.825	1711.11	2.825	1555.6	2.825	1539.42	2.825	1525.57	2.825	1510.95	2.825	1526.13	2.825	1522.43	2.825	1515.74	2.825	1522.66	2.825	1520.88	2.825	1518.66	2.825	1526.94
2.831	1534.62	2.831	1536.27	2.831	1540.42	2.831	1532.3	2.831	1526.63	2.831	1537.79	2.831	1562.83	2.831	1623.3	2.831	1693.06	2.831	1705.49	2.831	1709.21	2.831	1718.67	2.831	1715.1	2.831	1707.36	2.831	1540.16	2.831	1528.74	2.831	1510.88	2.831	1508.72	2.831	1514.43	2.831	1512.43	2.831	1512.74	2.831	1511.58	2.831	1512.48	2.831	1502.63	2.831	1509.3
2.836	1526.04	2.836	1530.63	2.836	1534.5	2.836	1525.17	2.836	1525.52	2.836	1529.48	2.836	1552.41	2.836	1621.35	2.836	1682.87	2.836	1693.93	2.836	1698.9	2.836	1711.52	2.836	1706.89	2.836	1696.25	2.836	1537.12	2.836	1514.79	2.836	1497.03	2.836	1496.6	2.836	1498.67	2.836	1504.33	2.836	1496.73	2.836	1492.77	2.836	1488.58	2.836	1489.64	2.836	1496.47
2.841	1523.42	2.841	1534.35	2.841	1541.08	2.841	1528.73	2.841	1522.49	2.841	1532.07	2.841	1554.8	2.841	1627.64	2.841	1689.65	2.841	1697.79	2.841	1704.94	2.841	1716.59	2.841	1701.98	2.841	1702.98	2.841	1532.96	2.841	1511.22	2.841	1494.58	2.841	1495.99	2.841	1502.84	2.841	1495.59	2.841	1491.39	2.841	1485.85	2.841	1492.04	2.841	1485.26	2.841	1493.89
2.847	1516.34	2.847	1524.18	2.847	1525.25	2.847	1520.58	2.847	1514.47	2.847	1518.97	2.847	1539.27	2.847	1619.09	2.847	1680.52	2.847	1686.95	2.847	1692.8	2.847	1706.05	2.847	1698.73	2.847	1690.93	2.847	1518.62	2.847	1494.62	2.847	1487.31	2.847	1485.38	2.847	1487.49	2.847	1488.65	2.847	1477.24	2.847	1476.32	2.847	1481.13	2.847	1474.19	2.847	1479.11
2.852	1511.01	2.852	1525.15	2.852	1520.62	2.852	1512.74	2.852	1518.26	2.852	1521.67	2.852	1546.93	2.852	1619.98	2.852	1681.55	2.852	1690.51	2.852	1690.76	2.852	1706.54	2.852	1697.91	2.852	1691.22	2.852	1512.18	2.852	1494.64	2.852	1472.03	2.852	1479.99	2.852	1483.08	2.852	1479	2.852	1477.45	2.852	1469.81	2.852	1479.8	2.852	1468.27	2.852	1472.63
2.858	1511.92	2.858	1522.05	2.858	1519.51	2.858	1514.18	2.858	1508.33	2.858	1518.22	2.858	1532.77	2.858	1615.74	2.858	1675.54	2.858	1676.81	2.858	1688.13	2.858	1699.29	2.858	1695.24	2.858	1681.45	2.858	1507.99	2.858	1485.49	2.858	1475.87	2.858	1471.01	2.858	1472.9	2.858	1472.12	2.858	1466.82	2.858	1465.99	2.858	1463.64	2.858	1460.64	2.858	1462.08
2.863	1515.77	2.863	1515.06	2.863	1515.73	2.863	1505.95	2.863	1515.11	2.863	1520.3	2.863	1540.5	2.863	1618.46	2.863	1675.57	2.863	1683.86	2.863	1685.44	2.863	1700.87	2.863	1689.68	2.863	1681.16	2.863	1502.57	2.863	1477.81	2.863	1464.74	2.863	1470.19	2.863	1471.4	2.863	1467.16	2.863	1458.43	2.863	1464.98	2.863	1461.33	2.863	1460.78	2.863	1459.73
2.868	1508.7	2.868	1508.2	2.868	1506.62	2.868	1506.71	2.868	1504.81	2.868	1509.61	2.868	1528.03	2.868	1609.72	2.868	1669.35	2.868	1669.73	2.868	1677.3	2.868	1694.5	2.868	1676.31	2.868	1673.58	2.868	1496.55	2.868	1474.93	2.868	1458.34	2.868	1464.5	2.868	1459.07	2.868	1456.45	2.868	1456.92	2.868	1451.99	2.868	1449.86	2.868	1446.36	2.868	1437.79
2.874	1511.29	2.874	1511.51	2.874	1512.59	2.874	1508.97	2.874	1508.41	2.874	1515.34	2.874	1538.34	2.874	1616.02	2.874	1665.77	2.874	1675.11	2.874	1685.1	2.874	1692.75	2.874	1677.56	2.874	1673.55	2.874	1494.32	2.874	1471.07	2.874	1464.26	2.874	1462.34	2.874	1461.27	2.874	1457.25	2.874	1450.84	2.874	1452.75	2.874	1451.63	2.874	1447.32	2.874	1447.84
2.879	1499.36	2.879	1506.74	2.879	1505.43	2.879	1502.78	2.879	1497.46	2.879	1501.72	2.879	1526.18	2.879	1605.68	2.879	1664.64	2.879	1670.03	2.879	1669.63	2.879	1686.21	2.879	1670.44	2.879	1666.73	2.879	1486.81	2.879	1465.04	2.879	1452.66	2.879	1455.91	2.879	1450.07	2.879	1446.09	2.879	1448.74	2.879	1443.4	2.879	1440.13	2.879	1436.72	2.879	1436.3
2.885	1500.18	2.885	1501.83	2.885	1500.78	2.885	1503.92	2.885	1501.18	2.885	1508.11	2.885	1526.75	2.885	1602.43	2.885	1661.36	2.885	1670.24	2.885	1683.21	2.885	1693.41	2.885	1659.53	2.885	1667.94	2.885	1484.42	2.885	1464.51	2.885	1454.88	2.885	1448.47	2.885	1445.99	2.885	1447.44	2.885	1444.88	2.885	1437.38	2.885	1440.4	2.885	1438.29	2.885	1434.3
2.89	1491.27	2.89	1499.92	2.89	1496.58	2.89	1497.91	2.89	1491.45	2.89	1497.72	2.89	1519.71	2.89	1603.68	2.89	1659.6	2.89	1668.13	2.89	1671.27	2.89	1683.83	2.89	1658.06	2.89	1659.78	2.89	1474.77	2.89	1458.74	2.89	1454.53	2.89	1442.94	2.89	1442.49	2.89	1434.9	2.89	1439.8	2.89	1426.87	2.89	1433.34	2.89	1428.92	2.89	1423.35
2.895	1494.45	2.895	1502.98	2.895	1496.62	2.895	1499.02	2.895	1489.59	2.895	1492.47	2.895	1522.23	2.895	1605.4	2.895	1660.05	2.895	1670.92	2.895	1683.35	2.895	1691.53	2.895	1653.87	2.895	1662.63	2.895	1476.65	2.895	1460.19	2.895	1451.6	2.895	1441.96	2.895	1443.33	2.895	1444.14	2.895	1441.86	2.895	1432.4	2.895	1434.84	2.895	1427.72	2.895	1426.48
2.901	1483.64	2.901	1499.11	2.901	1492.28	2.901	1490.9	2.901	1488.81	2.901	1490.78	2.901	1508.23	2.901	1597.58	2.901	1656.34	2.901	1669.07	2.901	1672.06	2.901	1678.54	2.901	1655.39	2.901	1653.4	2.901	1472.33	2.901	1456.55	2.901	1443.83	2.901	1434.72	2.901	1438.33	2.901	1437.06	2.901	1429.32	2.901	1423.02	2.901	1426.37	2.901	1424.26	2.901	1423.21
2.906	1486.15	2.906	1505.01	2.906	1498.3	2.906	1487.81	2.906	1482.11	2.906	1492.15	2.906	1515.67	2.906	1603.58	2.906	1661.87	2.906	1667.14	2.906	1671.73	2.906	1675.2	2.906	1654.2	2.906	1650.04	2.906	1466.02	2.906	1455.59	2.906	1446.57	2.906	1438.34	2.906	1440.92	2.906	1438.73	2.906	1434.57	2.906	1422.44	2.906	1426.78	2.906	1419.2	2.906	1426.8
2.912	1481.53	2.912	1492.26	2.912	1485.66	2.912	1486.47	2.912	1480.57	2.912	1491.27	2.912	1507.72	2.912	1593.49	2.912	1652.15	2.912	1665.72	2.912	1659.94	2.912	1673.19	2.912	1646.4	2.912	1639.46	2.912	1462.01	2.912	1456.92	2.912	1445.58	2.912	1440.79	2.912	1441.47	2.912	1435.54	2.912	1433.76	2.912	1426.29	2.912	1422.39	2.912	1417.13	2.912	1417.09
2.917	1477.95	2.917	1486.79	2.917	1484.44	2.917	1481.53	2.917	1479.72	2.917	1492.58	2.917	1504.92	2.917	1598.11	2.917	1656.54	2.917	1665.74	2.917	1664.27	2.917	1676.06	2.917	1643.16	2.917	1648.15	2.917	1469.2	2.917	1459.98	2.917	1457.62	2.917	1449.64	2.917	1443.59	2.917	1439.81	2.917	1440.06	2.917	1428.77	2.917	1427.76	2.917	1418.33	2.917	1424.31
2.922	1470.03	2.922	1480.77	2.922	1478.32	2.922	1478.54	2.922	1478.64	2.922	1480.33	2.922	1502.8	2.922	1588.99	2.922	1646.76	2.922	1659.65	2.922	1658.72	2.922	1667.31	2.922	1638.04	2.922	1637.54	2.922	1462.68	2.922	1461.6	2.922	1468.9	2.922	1459.69	2.922	1456.62	2.922	1446.78	2.922	1446.61	2.922	1434.24	2.922	1429.69	2.922	1417.54	2.922	1425.12
2.928	1476.61	2.928	1479.28	2.928	1483.32	2.928	1476.1	2.928	1480.32	2.928	1486.38	2.928	1505.16	2.928	1598.2	2.928	1656.85	2.928	1663.7	2.928	1663.43	2.928	1674.01	2.928	1636.66	2.928	1637.36	2.928	1467.34	2.928	1473.7	2.928	1487.93	2.928	1483.94	2.928	1468.3	2.928	1465.31	2.928	1463.82	2.928	1447.24	2.928	1448.23	2.928	1434.61	2.928	1436.2
2.933	1468.24	2.933	1474.38	2.933	1477.47	2.933	1473.33	2.933	1468.19	2.933	1475.15	2.933	1506.19	2.933	1586.89	2.933	1653.29	2.933	1649.38	2.933	1657.68	2.933	1668.64	2.933	1635.31	2.933	1622.17	2.933	1463.68	2.933	1485.89	2.933	1503.88	2.933	1494.67	2.933	1491.72	2.933	1481.89	2.933	1476.79	2.933	1461.04	2.933	1459.49	2.933	1444.55	2.933	1447.16
2.939	1465.55	2.939	1470.65	2.939	1467.63	2.939	1465.73	2.939	1463.87	2.939	1475.12	2.939	1495.89	2.939	1588.41	2.939	1649.38	2.939	1655.72	2.939	1655.2	2.939	1664.68	2.939	1629.92	2.939	1630.08	2.939	1466.95	2.939	1492.93	2.939	1519.1	2.939	1514.47	2.939	1509.84	2.939	1495.84	2.939	1491.29	2.939	1470.44	2.939	1473.1	2.939	1460.05	2.939	1461.06
2.944	1460.64	2.944	1470.14	2.944	1465.97	2.944	1461.4	2.944	1461.26	2.944	1475	2.944	1495.76	2.944	1583.08	2.944	1650.17	2.944	1657.66	2.944	1659.66	2.944	1665.78	2.944	1634.99	2.944	1617.54	2.944	1462.96	2.944	1500.92	2.944	1541.9	2.944	1523.66	2.944	1531.4	2.944	1522.01	2.944	1506.7	2.944	1497.96	2.944	1496.27	2.944	1489.72	2.944	1484.55
2.949	1457.01	2.949	1469.85	2.949	1467.21	2.949	1466.2	2.949	1459.43	2.949	1476.74	2.949	1493.3	2.949	1578.78	2.949	1645.26	2.949	1652.17	2.949	1652.11	2.949	1663.14	2.949	1627.7	2.949	1622.41	2.949	1467.39	2.949	1503.18	2.949	1540.38	2.949	1532.53	2.949	1534.13	2.949	1536.43	2.949	1522.72	2.949	1515.54	2.949	1511.21	2.949	1498.35	2.949	1495.34
2.955	1456.53	2.955	1463.2	2.955	1463.98	2.955	1456.5	2.955	1454.25	2.955	1463.73	2.955	1485.59	2.955	1572.1	2.955	1641.55	2.955	1645.62	2.955	1651.24	2.955	1661.12	2.955	1623.41	2.955	1618.6	2.955	1458.97	2.955	1506.37	2.955	1545.53	2.955	1534.62	2.955	1546.07	2.955	1532.52	2.955	1534.46	2.955	1520.56	2.955	1521.18	2.955	1513.73	2.955	1508.41
2.96	1452.22	2.96	1460.41	2.96	1460.4	2.96	1457	2.96	1446.64	2.96	1461.13	2.96	1483.78	2.96	1573.93	2.96	1640.67	2.96	1645.47	2.96	1648.01	2.96	1654.69	2.96	1617.65	2.96	1612.75	2.96	1455.5	2.96	1498.72	2.96	1537.28	2.96	1530.48	2.96	1536.69	2.96	1536.16	2.96	1533.39	2.96	1522.89	2.96	1526.21	2.96	1516.68	2.96	1514.86
2.966	1447.73	2.966	1456.84	2.966	1451.75	2.966	1457.07	2.966	1447.5	2.966	1460.6	2.966	1479.52	2.966	1570.47	2.966	1636.1	2.966	1644.54	2.966	1643.56	2.966	1655.02	2.966	1615.44	2.966	1611.48	2.966	1453.69	2.966	1487.26	2.966	1515.51	2.966	1517	2.966	1520.57	2.966	1519.26	2.966	1530.33	2.966	1518.71	2.966	1522.19	2.966	1520.51	2.966	1518.72
2.971	1448.44	2.971	1453.68	2.971	1448.45	2.971	1451.29	2.971	1441.59	2.971	1452.72	2.971	1481.29	2.971	1565.69	2.971	1630.61	2.971	1646.55	2.971	1643.61	2.971	1652.5	2.971	1613.79	2.971	1606.49	2.971	1450.53	2.971	1475.9	2.971	1489.44	2.971	1492.49	2.971	1494.15	2.971	1501.82	2.971	1508.05	2.971	1503.58	2.971	1511.31	2.971	1504.04	2.971	1508.77
2.976	1446.1	2.976	1448.57	2.976	1449.28	2.976	1448.67	2.976	1437.51	2.976	1455.87	2.976	1477.61	2.976	1569.07	2.976	1635.33	2.976	1646.06	2.976	1643.13	2.976	1653.41	2.976	1610.88	2.976	1607.02	2.976	1444.13	2.976	1460.91	2.976	1465.8	2.976	1466.89	2.976	1472.81	2.976	1480.56	2.976	1486.34	2.976	1483.98	2.976	1494.53	2.976	1487.43	2.976	1488.63
2.982	1442.17	2.982	1448.21	2.982	1449.74	2.982	1445.99	2.982	1436.97	2.982	1455.14	2.982	1477.99	2.982	1566.76	2.982	1630.7	2.982	1639.19	2.982	1643.1	2.982	1646.31	2.982	1606.4	2.982	1600.43	2.982	1445.03	2.982	1447.02	2.982	1446.31	2.982	1449.09	2.982	1449.92	2.982	1456.74	2.982	1458.57	2.982	1458.82	2.982	1467.78	2.982	1462.68	2.982	1475.55
2.987	1444.65	2.987	1447.33	2.987	1441.47	2.987	1443.76	2.987	1440.26	2.987	1452.82	2.987	1473.16	2.987	1561.94	2.987	1628.57	2.987	1635.38	2.987	1639.65	2.987	1647.8	2.987	1601.07	2.987	1596.51	2.987	1430.67	2.987	1426.89	2.987	1420.11	2.987	1422.91	2.987	1428.01	2.987	1428.1	2.987	1432.45	2.987	1439.46	2.987	1437.85	2.987	1433.82	2.987	1445.06
2.993	1442.21	2.993	1447.8	2.993	1443.43	2.993	1440.75	2.993	1435.38	2.993	1444.46	2.993	1469.11	2.993	1562.59	2.993	1625.83	2.993	1633.16	2.993	1633.58	2.993	1646.49	2.993	1599.74	2.993	1592.19	2.993	1429.4	2.993	1419.87	2.993	1406.19	2.993	1406.59	2.993	1413.53	2.993	1411.56	2.993	1414.85	2.993	1414.17	2.993	1412.85	2.993	1413.35	2.993	1417.49
2.998	1440.69	2.998	1444.33	2.998	1439.44	2.998	1437.62	2.998	1435.78	2.998	1441.53	2.998	1469	2.998	1560.98	2.998	1622.59	2.998	1632.55	2.998	1633.14	2.998	1645.95	2.998	1596.34	2.998	1592.66	2.998	1421.73	2.998	1413.19	2.998	1395.67	2.998	1395.72	2.998	1396.86	2.998	1398.54	2.998	1395.05	2.998	1398.38	2.998	1393.61	2.998	1392.86	2.998	1398.78
3.003	1435.41	3.003	1437.69	3.003	1435.68	3.003	1435.71	3.003	1436.61	3.003	1441.88	3.003	1471.96	3.003	1559.09	3.003	1621.56	3.003	1629.39	3.003	1634.73	3.003	1641.18	3.003	1594.71	3.003	1595.35	3.003	1423.61	3.003	1408.81	3.003	1390.43	3.003	1395.8	3.003	1398.04	3.003	1390.52	3.003	1390.59	3.003	1383.31	3.003	1385.44	3.003	1380	3.003	1382.52
3.009	1434.72	3.009	1429.79	3.009	1429.97	3.009	1430.46	3.009	1426.22	3.009	1435.14	3.009	1462.35	3.009	1553.56	3.009	1619.98	3.009	1626.41	3.009	1627.86	3.009	1638.07	3.009	1592.44	3.009	1591.59	3.009	1417.59	3.009	1401.94	3.009	1389.28	3.009	1386.35	3.009	1385.07	3.009	1385.78	3.009	1378.34	3.009	1373.07	3.009	1380.45	3.009	1368.74	3.009	1370
3.014	1429.92	3.014	1434.69	3.014	1431.73	3.014	1431.74	3.014	1425.88	3.014	1430.77	3.014	1462.92	3.014	1550.61	3.014	1617.15	3.014	1627.02	3.014	1629.86	3.014	1630.25	3.014	1590.03	3.014	1592.26	3.014	1414.53	3.014	1400.37	3.014	1384.51	3.014	1389.59	3.014	1379.72	3.014	1372.84	3.014	1372.52	3.014	1381.31	3.014	1372.5	3.014	1370.72	3.014	1365.56
3.02	1431.25	3.02	1426.03	3.02	1426.57	3.02	1428.9	3.02	1425.52	3.02	1429.63	3.02	1457.15	3.02	1550.5	3.02	1618.43	3.02	1623.15	3.02	1631.09	3.02	1637.32	3.02	1588.04	3.02	1589.04	3.02	1406.75	3.02	1387.81	3.02	1384.42	3.02	1379.53	3.02	1383.34	3.02	1376.75	3.02	1374.79	3.02	1366.26	3.02	1369.64	3.02	1364.51	3.02	1358.8
3.025	1422.28	3.025	1424.95	3.025	1424.09	3.025	1420.51	3.025	1420.16	3.025	1426.52	3.025	1462.58	3.025	1542.49	3.025	1615.25	3.025	1622.28	3.025	1623.93	3.025	1633.08	3.025	1581.52	3.025	1582.9	3.025	1404.16	3.025	1389.21	3.025	1379.84	3.025	1376.83	3.025	1375.79	3.025	1368.92	3.025	1364.3	3.025	1364.32	3.025	1367.22	3.025	1354.69	3.025	1360.85
3.03	1422.66	3.03	1420.29	3.03	1425.75	3.03	1425.14	3.03	1420.69	3.03	1425.26	3.03	1456.43	3.03	1549.3	3.03	1611.9	3.03	1626.1	3.03	1628.88	3.03	1631.54	3.03	1582.94	3.03	1586.75	3.03	1403.63	3.03	1392.74	3.03	1381.57	3.03	1377.71	3.03	1378.15	3.03	1372.09	3.03	1367.78	3.03	1361.47	3.03	1361.85	3.03	1357.78	3.03	1361.37
3.036	1411.66	3.036	1423.69	3.036	1423.9	3.036	1417.99	3.036	1417.77	3.036	1421.67	3.036	1454.36	3.036	1547.62	3.036	1613.94	3.036	1627.51	3.036	1622.11	3.036	1633	3.036	1578.46	3.036	1577.77	3.036	1411.78	3.036	1386.04	3.036	1393.14	3.036	1384.28	3.036	1379.35	3.036	1371.81	3.036	1369.67	3.036	1365.98	3.036	1367.12	3.036	1357.77	3.036	1352.45
3.041	1420.32	3.041	1415.8	3.041	1424.25	3.041	1421.4	3.041	1418.39	3.041	1420.74	3.041	1448.91	3.041	1546.57	3.041	1610.56	3.041	1628.22	3.041	1625.29	3.041	1627.47	3.041	1582.09	3.041	1580.57	3.041	1414.25	3.041	1405.27	3.041	1413.64	3.041	1401.05	3.041	1390.57	3.041	1383.83	3.041	1376.49	3.041	1369.42	3.041	1366.33	3.041	1364.82	3.041	1364.98
3.047	1413.33	3.047	1413.93	3.047	1411.84	3.047	1416.84	3.047	1409.2	3.047	1410.03	3.047	1446.26	3.047	1539.71	3.047	1606.89	3.047	1619.55	3.047	1620.38	3.047	1618.31	3.047	1574.43	3.047	1570.2	3.047	1412.58	3.047	1420.71	3.047	1441.66	3.047	1419.86	3.047	1409.87	3.047	1394.82	3.047	1391.92	3.047	1377.49	3.047	1369.44	3.047	1367.87	3.047	1356.54
3.052	1413.1	3.052	1419.99	3.052	1421.82	3.052	1418.88	3.052	1415.45	3.052	1416.12	3.052	1445.64	3.052	1550.33	3.052	1615.25	3.052	1628.83	3.052	1621.99	3.052	1629.07	3.052	1577.72	3.052	1575.62	3.052	1432.23	3.052	1473.34	3.052	1511.99	3.052	1482.46	3.052	1466.11	3.052	1441.3	3.052	1426.14	3.052	1408.96	3.052	1401.74	3.052	1388.1	3.052	1384.14
3.057	1407.47	3.057	1421.45	3.057	1412.52	3.057	1415.38	3.057	1406.35	3.057	1402.68	3.057	1440.95	3.057	1533.38	3.057	1609.98	3.057	1623.54	3.057	1629.25	3.057	1619.02	3.057	1571.49	3.057	1574.96	3.057	1445.74	3.057	1528.56	3.057	1607.88	3.057	1571.23	3.057	1544.99	3.057	1506.05	3.057	1481.8	3.057	1455.32	3.057	1435.57	3.057	1418.4	3.057	1408.86
3.063	1403.78	3.063	1418.44	3.063	1417.17	3.063	1412.45	3.063	1408.33	3.063	1416.64	3.063	1438.23	3.063	1540.67	3.063	1615.02	3.063	1623.51	3.063	1621.19	3.063	1629.3	3.063	1575.33	3.063	1571.14	3.063	1476.84	3.063	1632.89	3.063	1747.33	3.063	1702.56	3.063	1656.21	3.063	1619.06	3.063	1582.32	3.063	1544.85	3.063	1509.39	3.063	1484.19	3.063	1462.15
3.068	1397.7	3.068	1411.51	3.068	1407.16	3.068	1407.33	3.068	1397.17	3.068	1410.61	3.068	1442.41	3.068	1537.06	3.068	1616.86	3.068	1614.63	3.068	1627.01	3.068	1620.04	3.068	1570.59	3.068	1573.19	3.068	1510.38	3.068	1757.53	3.068	1946	3.068	1882.11	3.068	1828.63	3.068	1768.47	3.068	1720.42	3.068	1665.47	3.068	1622.03	3.068	1589.05	3.068	1557.43
3.074	1403.11	3.074	1415.48	3.074	1412.5	3.074	1406.45	3.074	1405.82	3.074	1416	3.074	1435.81	3.074	1542.14	3.074	1619.22	3.074	1622.15	3.074	1620.46	3.074	1620.85	3.074	1574.32	3.074	1566.17	3.074	1565.87	3.074	1922.71	3.074	2150.7	3.074	2096.54	3.074	2024.74	3.074	1964.91	3.074	1910.59	3.074	1848.01	3.074	1800.31	3.074	1738.7	3.074	1692.9
3.079	1398.73	3.079	1406.99	3.079	1412.88	3.079	1398.68	3.079	1402.78	3.079	1407.74	3.079	1437.96	3.079	1536.33	3.079	1616.45	3.079	1621.44	3.079	1621.94	3.079	1617.97	3.079	1570.22	3.079	1566.71	3.079	1604.75	3.079	2070.12	3.079	2357.49	3.079	2309.89	3.079	2248.59	3.079	2186.08	3.079	2115.55	3.079	2044.93	3.079	1990.65	3.079	1926.13	3.079	1872.15
3.084	1400.95	3.084	1407.14	3.084	1406.09	3.084	1398.53	3.084	1400.8	3.084	1404.75	3.084	1435.62	3.084	1537.01	3.084	1617.67	3.084	1622.21	3.084	1622.7	3.084	1624.88	3.084	1575.48	3.084	1565.64	3.084	1635.04	3.084	2219.5	3.084	2544.62	3.084	2511.14	3.084	2477.63	3.084	2417.68	3.084	2355.22	3.084	2289.36	3.084	2233.34	3.084	2156.59	3.084	2094.21
3.09	1395.7	3.09	1403.18	3.09	1398.86	3.09	1396.23	3.09	1401.78	3.09	1407.19	3.09	1434.95	3.09	1533.77	3.09	1614.31	3.09	1627.21	3.09	1621.45	3.09	1624.47	3.09	1570.75	3.09	1568.36	3.09	1656.47	3.09	2276.18	3.09	2639.79	3.09	2646.75	3.09	2614.86	3.09	2596.86	3.09	2547.39	3.09	2488.39	3.09	2434.06	3.09	2364.9	3.09	2312.04
3.095	1396.08	3.095	1403.47	3.095	1402.05	3.095	1395.57	3.095	1402.46	3.095	1403.81	3.095	1433.02	3.095	1532.23	3.095	1614.71	3.095	1616.7	3.095	1617.47	3.095	1627.2	3.095	1569.19	3.095	1565.48	3.095	1653.46	3.095	2280.84	3.095	2668.19	3.095	2691	3.095	2684.93	3.095	2685.07	3.095	2669.88	3.095	2628.95	3.095	2601.18	3.095	2549.19	3.095	2502.77
3.101	1387.35	3.101	1393	3.101	1394.34	3.101	1389.62	3.101	1391.42	3.101	1396.53	3.101	1432.16	3.101	1527	3.101	1611.07	3.101	1617.43	3.101	1614.05	3.101	1624.83	3.101	1567.88	3.101	1560.11	3.101	1634.98	3.101	2242.22	3.101	2657.89	3.101	2705.89	3.101	2718.08	3.101	2735.72	3.101	2730.75	3.101	2730.08	3.101	2713.11	3.101	2689.24	3.101	2664.06
3.106	1388.52	3.106	1400.63	3.106	1396.22	3.106	1394.02	3.106	1397.78	3.106	1399.8	3.106	1433.45	3.106	1532.36	3.106	1611.21	3.106	1613.79	3.106	1620.74	3.106	1623.6	3.106	1568.89	3.106	1567.13	3.106	1604.09	3.106	2117.32	3.106	2481.89	3.106	2549.66	3.106	2584.13	3.106	2626.05	3.106	2653.69	3.106	2678.75	3.106	2683.36	3.106	2692.28	3.106	2692.34
3.111	1381.42	3.111	1393.25	3.111	1392.19	3.111	1386.04	3.111	1383.89	3.111	1389.36	3.111	1425.39	3.111	1523.35	3.111	1605.29	3.111	1613.21	3.111	1616.28	3.111	1619.86	3.111	1564.31	3.111	1558.01	3.111	1552.09	3.111	1957.02	3.111	2266.69	3.111	2345.55	3.111	2418.06	3.111	2479.87	3.111	2527.22	3.111	2572.63	3.111	2604.31	3.111	2639.25	3.111	2669
3.117	1382.13	3.117	1388.45	3.117	1391.39	3.117	1388.75	3.117	1383.17	3.117	1390.48	3.117	1422.35	3.117	1527.75	3.117	1608.03	3.117	1615.78	3.117	1617.06	3.117	1622.08	3.117	1557.96	3.117	1559.66	3.117	1506.94	3.117	1800.62	3.117	2014.91	3.117	2094.06	3.117	2167.81	3.117	2234.66	3.117	2303.46	3.117	2364.36	3.117	2421.31	3.117	2480.12	3.117	2522.41
3.122	1371.76	3.122	1380.43	3.122	1377.9	3.122	1376.78	3.122	1376.08	3.122	1382.35	3.122	1413.8	3.122	1523.73	3.122	1598.33	3.122	1608.36	3.122	1608.41	3.122	1608.28	3.122	1556.85	3.122	1556.92	3.122	1454.29	3.122	1637.09	3.122	1774.74	3.122	1838.68	3.122	1901.65	3.122	1967.68	3.122	2026.87	3.122	2088.95	3.122	2157.49	3.122	2220.72	3.122	2287
3.128	1384.93	3.128	1387.33	3.128	1385.01	3.128	1383.2	3.128	1380.15	3.128	1385.27	3.128	1420.28	3.128	1524.12	3.128	1604.64	3.128	1613.67	3.128	1621.42	3.128	1610.9	3.128	1562.69	3.128	1560.97	3.128	1434.35	3.128	1547.12	3.128	1628.76	3.128	1673.76	3.128	1734	3.128	1781.96	3.128	1842.37	3.128	1898.91	3.128	1957.07	3.128	2017.2	3.128	2081.55
3.133	1370.45	3.133	1378.38	3.133	1374.57	3.133	1370.54	3.133	1370.2	3.133	1373.89	3.133	1410.99	3.133	1517.62	3.133	1595.71	3.133	1604.92	3.133	1604.77	3.133	1602.29	3.133	1548.95	3.133	1551.73	3.133	1399.83	3.133	1448.81	3.133	1476.78	3.133	1506.27	3.133	1544.04	3.133	1575.75	3.133	1615.06	3.133	1645.42	3.133	1697.21	3.133	1747.41	3.133	1805.43
3.138	1373	3.138	1377.95	3.138	1376.33	3.138	1377.18	3.138	1373.82	3.138	1380.01	3.138	1419.07	3.138	1517.1	3.138	1594.18	3.138	1609.21	3.138	1611.12	3.138	1606.97	3.138	1562.69	3.138	1553.33	3.138	1386.23	3.138	1407.76	3.138	1410.42	3.138	1431.59	3.138	1450.83	3.138	1471.88	3.138	1506.31	3.138	1527.42	3.138	1560.09	3.138	1597.19	3.138	1637.5
3.144	1361.87	3.144	1374.68	3.144	1371.42	3.144	1366.59	3.144	1367.25	3.144	1375.29	3.144	1404.85	3.144	1514.02	3.144	1589.75	3.144	1597.3	3.144	1605.4	3.144	1603.28	3.144	1549.69	3.144	1549.12	3.144	1374.46	3.144	1371.45	3.144	1361.01	3.144	1375.13	3.144	1383.57	3.144	1392.98	3.144	1403.25	3.144	1411.16	3.144	1436.68	3.144	1448.94	3.144	1477.15
3.149	1361.36	3.149	1379.13	3.149	1372.72	3.149	1371.26	3.149	1369.1	3.149	1377.15	3.149	1412.22	3.149	1521.43	3.149	1597.12	3.149	1602.42	3.149	1604.34	3.149	1607.56	3.149	1556.51	3.149	1556.46	3.149	1371.42	3.149	1355.38	3.149	1351.68	3.149	1349.65	3.149	1359.32	3.149	1367.14	3.149	1364.37	3.149	1375.56	3.149	1386.3	3.149	1388.96	3.149	1409.89
3.155	1353.61	3.155	1371.08	3.155	1362.99	3.155	1365.66	3.155	1362.76	3.155	1362.73	3.155	1398.95	3.155	1511.16	3.155	1587.28	3.155	1593.54	3.155	1603.75	3.155	1599.81	3.155	1545.15	3.155	1543.75	3.155	1364.53	3.155	1345.49	3.155	1333.04	3.155	1331.2	3.155	1336.12	3.155	1336.46	3.155	1338.49	3.155	1337.74	3.155	1339.77	3.155	1343.04	3.155	1350.77
3.16	1359.03	3.16	1374.4	3.16	1369.52	3.16	1370.1	3.16	1364.17	3.16	1370.8	3.16	1402.96	3.16	1512.97	3.16	1597.75	3.16	1603.12	3.16	1598.94	3.16	1605.5	3.16	1555.65	3.16	1551.26	3.16	1366.87	3.16	1347.28	3.16	1334.55	3.16	1330.51	3.16	1332.7	3.16	1334.5	3.16	1322.51	3.16	1332.42	3.16	1336.34	3.16	1325.08	3.16	1332.46
3.165	1352.45	3.165	1369.4	3.165	1360.88	3.165	1360.5	3.165	1361.3	3.165	1364.16	3.165	1402.74	3.165	1511.25	3.165	1588.61	3.165	1596.66	3.165	1599.61	3.165	1606.04	3.165	1546.84	3.165	1538.33	3.165	1357.95	3.165	1336.75	3.165	1323.47	3.165	1323.22	3.165	1327.31	3.165	1321.51	3.165	1323.53	3.165	1320.1	3.165	1316.95	3.165	1320.03	3.165	1321.1
3.171	1353.03	3.171	1367.91	3.171	1361.7	3.171	1360.15	3.171	1362.36	3.171	1365.72	3.171	1398.51	3.171	1508.81	3.171	1589.29	3.171	1598.69	3.171	1601.78	3.171	1605.8	3.171	1552.64	3.171	1540.39	3.171	1357.48	3.171	1338.02	3.171	1324.07	3.171	1319.07	3.171	1327.8	3.171	1322.62	3.171	1309.39	3.171	1321.26	3.171	1319.01	3.171	1308.63	3.171	1304.64
3.176	1354.65	3.176	1359.86	3.176	1359.64	3.176	1347.93	3.176	1355.19	3.176	1360.69	3.176	1400.35	3.176	1506.41	3.176	1588.59	3.176	1593.1	3.176	1600.86	3.176	1601.48	3.176	1546.05	3.176	1537.93	3.176	1356.29	3.176	1333.74	3.176	1319.88	3.176	1318.3	3.176	1317.56	3.176	1318.91	3.176	1310.14	3.176	1310.37	3.176	1307.62	3.176	1307.26	3.176	1303.17
3.182	1351.69	3.182	1365.26	3.182	1364.88	3.182	1348.94	3.182	1359.99	3.182	1359.33	3.182	1399.22	3.182	1513.21	3.182	1588.94	3.182	1595.24	3.182	1606.54	3.182	1601.6	3.182	1544.04	3.182	1544.83	3.182	1351.55	3.182	1333.91	3.182	1319.93	3.182	1318.2	3.182	1323.41	3.182	1311.82	3.182	1309.87	3.182	1309.58	3.182	1308.48	3.182	1297.55	3.182	1299.23
3.187	1345.14	3.187	1351.58	3.187	1349.37	3.187	1345.3	3.187	1350.22	3.187	1352.42	3.187	1393.71	3.187	1505.27	3.187	1587.37	3.187	1590.63	3.187	1602.11	3.187	1596.84	3.187	1541.62	3.187	1543.51	3.187	1349.25	3.187	1334.31	3.187	1311.48	3.187	1316.5	3.187	1311.49	3.187	1311.58	3.187	1302.2	3.187	1298.14	3.187	1301.23	3.187	1288.88	3.187	1295.35
3.192	1351.23	3.192	1354.26	3.192	1357.39	3.192	1345.27	3.192	1353.65	3.192	1352.77	3.192	1393.32	3.192	1503.32	3.192	1589.95	3.192	1598.04	3.192	1599.61	3.192	1604.5	3.192	1542.36	3.192	1545.2	3.192	1349.68	3.192	1330.48	3.192	1316.85	3.192	1321.89	3.192	1312.13	3.192	1307.8	3.192	1307.3	3.192	1299.73	3.192	1304.92	3.192	1289.89	3.192	1293.02
3.198	1343.82	3.198	1348.3	3.198	1348.17	3.198	1343.67	3.198	1349.11	3.198	1351.95	3.198	1388.38	3.198	1502.88	3.198	1587.6	3.198	1589.84	3.198	1598.09	3.198	1597.6	3.198	1542.89	3.198	1542.8	3.198	1347.91	3.198	1326.31	3.198	1304.56	3.198	1311.15	3.198	1306.41	3.198	1305.08	3.198	1312.1	3.198	1296.02	3.198	1293.74	3.198	1289.12	3.198	1296.53
3.203	1345.2	3.203	1346.16	3.203	1347.18	3.203	1348.95	3.203	1345.11	3.203	1349.98	3.203	1388.64	3.203	1504.62	3.203	1591.93	3.203	1596.74	3.203	1598.74	3.203	1598.61	3.203	1542.93	3.203	1545.33	3.203	1351.16	3.203	1329.09	3.203	1307.06	3.203	1310.95	3.203	1310.37	3.203	1304.48	3.203	1301.2	3.203	1293.82	3.203	1299.23	3.203	1296.97	3.203	1291.43
3.209	1333.72	3.209	1339.95	3.209	1338.17	3.209	1335.87	3.209	1335	3.209	1343.28	3.209	1381.53	3.209	1498.69	3.209	1587.21	3.209	1586.36	3.209	1592.26	3.209	1593.64	3.209	1535.74	3.209	1534.62	3.209	1345.22	3.209	1321.43	3.209	1303.01	3.209	1302.93	3.209	1305.18	3.209	1303.58	3.209	1300.88	3.209	1292.3	3.209	1285.79	3.209	1287.41	3.209	1286.68
3.214	1340.05	3.214	1345.13	3.214	1345.45	3.214	1339.98	3.214	1337.97	3.214	1347.05	3.214	1383.77	3.214	1499.11	3.214	1582.1	3.214	1595.78	3.214	1599.19	3.214	1604.3	3.214	1543.95	3.214	1539.57	3.214	1348.59	3.214	1327.23	3.214	1308.89	3.214	1302.94	3.214	1306.96	3.214	1303.73	3.214	1299.79	3.214	1296.58	3.214	1300.12	3.214	1292.69	3.214	1293.47
3.219	1330.02	3.219	1339.48	3.219	1339.44	3.219	1336.29	3.219	1330.22	3.219	1342.09	3.219	1377.22	3.219	1494.03	3.219	1580.29	3.219	1587.79	3.219	1601.07	3.219	1593.84	3.219	1536.91	3.219	1535.82	3.219	1339.08	3.219	1322.28	3.219	1305.02	3.219	1298.26	3.219	1303.88	3.219	1301.95	3.219	1294.44	3.219	1290.61	3.219	1288.63	3.219	1282.39	3.219	1283
3.225	1331.68	3.225	1338.06	3.225	1339.35	3.225	1335.48	3.225	1333.54	3.225	1343.11	3.225	1376.46	3.225	1492.13	3.225	1581.8	3.225	1587.26	3.225	1600.86	3.225	1598.52	3.225	1539.84	3.225	1538.13	3.225	1337.94	3.225	1326.28	3.225	1304.32	3.225	1292.24	3.225	1300.05	3.225	1300.25	3.225	1294.38	3.225	1292.58	3.225	1288.52	3.225	1280.54	3.225	1279.45
3.23	1328.74	3.23	1332.37	3.23	1335.95	3.23	1327.04	3.23	1331.85	3.23	1342.46	3.23	1375.1	3.23	1492.99	3.23	1581.38	3.23	1592.64	3.23	1602.53	3.23	1597.54	3.23	1537.15	3.23	1542.02	3.23	1339.26	3.23	1316.05	3.23	1304.82	3.23	1298.16	3.23	1298.41	3.23	1294	3.23	1289.72	3.23	1286.73	3.23	1284.65	3.23	1277.31	3.23	1275.05
3.236	1333.26	3.236	1340.15	3.236	1338.16	3.236	1335.88	3.236	1336.9	3.236	1344.47	3.236	1377.02	3.236	1494.33	3.236	1586.63	3.236	1594.93	3.236	1599.82	3.236	1600.28	3.236	1543.86	3.236	1538.06	3.236	1340.57	3.236	1324.62	3.236	1303.63	3.236	1296.68	3.236	1292.66	3.236	1288.94	3.236	1290.5	3.236	1283	3.236	1289.56	3.236	1276.83	3.236	1279.13
3.241	1323.33	3.241	1332.14	3.241	1328.32	3.241	1322.26	3.241	1325.17	3.241	1334.35	3.241	1372.97	3.241	1487.49	3.241	1576.07	3.241	1592.02	3.241	1597.12	3.241	1594.06	3.241	1535.48	3.241	1541.48	3.241	1326.75	3.241	1313.15	3.241	1293.09	3.241	1293.1	3.241	1294.9	3.241	1282.65	3.241	1282.33	3.241	1279.02	3.241	1278.48	3.241	1272.69	3.241	1270.66
3.246	1321.93	3.246	1336.38	3.246	1331.93	3.246	1325.09	3.246	1326.19	3.246	1339.22	3.246	1373.52	3.246	1488.73	3.246	1578.31	3.246	1586.09	3.246	1595.22	3.246	1598.88	3.246	1540.81	3.246	1536.15	3.246	1335.81	3.246	1310.91	3.246	1294.46	3.246	1290.17	3.246	1287.82	3.246	1281.9	3.246	1282.89	3.246	1281.32	3.246	1276.07	3.246	1271.45	3.246	1269.1
3.252	1319.2	3.252	1329.81	3.252	1329.23	3.252	1321.48	3.252	1325.66	3.252	1331.91	3.252	1368.07	3.252	1491.27	3.252	1576.83	3.252	1583.22	3.252	1598.22	3.252	1598.69	3.252	1544.29	3.252	1537.4	3.252	1326.04	3.252	1311.86	3.252	1291.61	3.252	1287.55	3.252	1292.04	3.252	1281.94	3.252	1280.2	3.252	1275.89	3.252	1272.44	3.252	1270.54	3.252	1267.45
3.257	1317.19	3.257	1330.41	3.257	1325.58	3.257	1319.31	3.257	1322.65	3.257	1330.95	3.257	1369.15	3.257	1485.92	3.257	1576.05	3.257	1584.41	3.257	1594.21	3.257	1595.39	3.257	1541.13	3.257	1537.81	3.257	1327.95	3.257	1307.39	3.257	1293.76	3.257	1283.62	3.257	1283.09	3.257	1278.58	3.257	1278.13	3.257	1269.03	3.257	1266.97	3.257	1267.29	3.257	1267.94
3.263	1311.69	3.263	1328.77	3.263	1319.49	3.263	1322.1	3.263	1315.3	3.263	1322.13	3.263	1366.2	3.263	1484.88	3.263	1573.23	3.263	1579.38	3.263	1595.73	3.263	1591.37	3.263	1540.5	3.263	1532.49	3.263	1322.65	3.263	1307.26	3.263	1289.38	3.263	1279.11	3.263	1279.7	3.263	1280.51	3.263	1274.18	3.263	1269.16	3.263	1267.24	3.263	1262.57	3.263	1265.83
3.268	1318.18	3.268	1327.82	3.268	1319.05	3.268	1319.88	3.268	1319.04	3.268	1329.75	3.268	1374.33	3.268	1484.28	3.268	1575.33	3.268	1586.82	3.268	1594.7	3.268	1595.14	3.268	1543.72	3.268	1539.91	3.268	1323.83	3.268	1303.1	3.268	1288.73	3.268	1282.8	3.268	1282.94	3.268	1277.44	3.268	1275.77	3.268	1266.82	3.268	1270.38	3.268	1269.13	3.268	1265.61
3.273	1312.18	3.273	1321.48	3.273	1317.61	3.273	1311.18	3.273	1315.59	3.273	1320.17	3.273	1363.45	3.273	1487.1	3.273	1574.95	3.273	1585.96	3.273	1591.83	3.273	1594.46	3.273	1541.36	3.273	1527.1	3.273	1316.23	3.273	1302.67	3.273	1282.95	3.273	1281.09	3.273	1277.14	3.273	1274.52	3.273	1270.02	3.273	1268.93	3.273	1267.37	3.273	1263.89	3.273	1258.73
3.279	1309.19	3.279	1323.28	3.279	1316.63	3.279	1309.94	3.279	1319.68	3.279	1321.01	3.279	1365.36	3.279	1487.08	3.279	1572.4	3.279	1585.19	3.279	1585.32	3.279	1590.43	3.279	1543	3.279	1530.2	3.279	1319.91	3.279	1297.38	3.279	1283.26	3.279	1283.39	3.279	1284.54	3.279	1277.75	3.279	1269.78	3.279	1264.78	3.279	1264.89	3.279	1261.55	3.279	1259.26
3.284	1309.36	3.284	1319.77	3.284	1321.33	3.284	1313.02	3.284	1315.73	3.284	1324.44	3.284	1359.99	3.284	1484.82	3.284	1573.24	3.284	1587.77	3.284	1587.52	3.284	1594.56	3.284	1544.77	3.284	1534.73	3.284	1315.13	3.284	1295.36	3.284	1283.03	3.284	1280.71	3.284	1281.42	3.284	1276.27	3.284	1268.04	3.284	1263.66	3.284	1256.6	3.284	1260.46	3.284	1257.29
3.29	1309.89	3.29	1315.95	3.29	1318.07	3.29	1313.22	3.29	1317.24	3.29	1321.51	3.29	1360.31	3.29	1488.62	3.29	1578.51	3.29	1594.89	3.29	1590.44	3.29	1587	3.29	1546.23	3.29	1537.59	3.29	1315.53	3.29	1296.25	3.29	1281.02	3.29	1276.23	3.29	1279.64	3.29	1277.87	3.29	1271.14	3.29	1262.34	3.29	1260.5	3.29	1265.28	3.29	1257.9
3.295	1298.05	3.295	1315.49	3.295	1311.25	3.295	1308.61	3.295	1303.89	3.295	1317.58	3.295	1355.38	3.295	1481.88	3.295	1574.38	3.295	1591.54	3.295	1589.59	3.295	1586.21	3.295	1537.5	3.295	1537.25	3.295	1311.05	3.295	1295.32	3.295	1280.23	3.295	1276.41	3.295	1274.92	3.295	1270.63	3.295	1263.77	3.295	1259	3.295	1252.74	3.295	1256.64	3.295	1257.24
3.3	1299.84	3.3	1312.81	3.3	1308.45	3.3	1307.62	3.3	1305.03	3.3	1318.43	3.3	1355.75	3.3	1483.83	3.3	1577.89	3.3	1587.36	3.3	1587.78	3.3	1586.62	3.3	1538.73	3.3	1544.62	3.3	1315.02	3.3	1292.29	3.3	1280.3	3.3	1270.55	3.3	1272.07	3.3	1270.2	3.3	1266.69	3.3	1261.54	3.3	1254.11	3.3	1259.19	3.3	1251.63
3.306	1299.68	3.306	1308.46	3.306	1307.38	3.306	1307.4	3.306	1304.85	3.306	1317.92	3.306	1352.12	3.306	1482.47	3.306	1581.81	3.306	1592.31	3.306	1588.65	3.306	1591.03	3.306	1542.25	3.306	1543.5	3.306	1314.32	3.306	1295.34	3.306	1281.65	3.306	1272.72	3.306	1271.37	3.306	1273.83	3.306	1264.57	3.306	1259.1	3.306	1255.4	3.306	1255.15	3.306	1254.29
3.311	1297.21	3.311	1304.99	3.311	1309.21	3.311	1307.83	3.311	1299.45	3.311	1316.5	3.311	1353	3.311	1479.13	3.311	1578.25	3.311	1588.76	3.311	1590.19	3.311	1593.95	3.311	1541.92	3.311	1546.67	3.311	1313.38	3.311	1299.25	3.311	1274.06	3.311	1269.84	3.311	1269.38	3.311	1270.35	3.311	1264.76	3.311	1257.96	3.311	1253.17	3.311	1255.34	3.311	1256.27
3.317	1294.48	3.317	1302.13	3.317	1298.35	3.317	1305.14	3.317	1298.22	3.317	1309.84	3.317	1349	3.317	1475.56	3.317	1575.88	3.317	1584.24	3.317	1587.37	3.317	1589.82	3.317	1543.55	3.317	1541.95	3.317	1305.56	3.317	1292.22	3.317	1271.66	3.317	1270.18	3.317	1266.44	3.317	1262.57	3.317	1258.58	3.317	1250.62	3.317	1252.2	3.317	1251.38	3.317	1245.61
3.322	1301.75	3.322	1304.19	3.322	1304.83	3.322	1303.73	3.322	1306.19	3.322	1309.31	3.322	1351.82	3.322	1476.72	3.322	1579.88	3.322	1586.51	3.322	1585.96	3.322	1593.54	3.322	1548.27	3.322	1544.62	3.322	1311.81	3.322	1293.85	3.322	1275.66	3.322	1266.84	3.322	1272.97	3.322	1266.85	3.322	1261.51	3.322	1255.44	3.322	1254.6	3.322	1253.45	3.322	1247.63
3.327	1293.33	3.327	1302.13	3.327	1302.52	3.327	1299.22	3.327	1302.49	3.327	1307.98	3.327	1351.08	3.327	1480.68	3.327	1576.97	3.327	1586.05	3.327	1586.55	3.327	1602.19	3.327	1547.41	3.327	1544.32	3.327	1310.58	3.327	1294.39	3.327	1270.54	3.327	1271.36	3.327	1270.53	3.327	1261.06	3.327	1262.34	3.327	1255.18	3.327	1247.7	3.327	1248.72	3.327	1246.02
3.333	1293.51	3.333	1298.15	3.333	1301.86	3.333	1293.02	3.333	1290.78	3.333	1301.76	3.333	1346.36	3.333	1477.2	3.333	1575.1	3.333	1587.41	3.333	1588.8	3.333	1601.26	3.333	1551.01	3.333	1541.07	3.333	1304.6	3.333	1288.3	3.333	1266.45	3.333	1263.44	3.333	1265.89	3.333	1259.08	3.333	1258.6	3.333	1256.68	3.333	1249.59	3.333	1242.77	3.333	1240.67
3.338	1291.41	3.338	1300.4	3.338	1298.63	3.338	1292.22	3.338	1301.98	3.338	1298.39	3.338	1347.15	3.338	1478.76	3.338	1577.13	3.338	1584.72	3.338	1588.72	3.338	1596.19	3.338	1547.37	3.338	1545.23	3.338	1304.03	3.338	1290.9	3.338	1269.49	3.338	1262.13	3.338	1264.97	3.338	1260.37	3.338	1253.64	3.338	1253.84	3.338	1245.09	3.338	1242.36	3.338	1241.81
3.344	1290.74	3.344	1299.02	3.344	1298.64	3.344	1289.19	3.344	1289.53	3.344	1297.48	3.344	1347.04	3.344	1477.6	3.344	1580.41	3.344	1588.45	3.344	1588.47	3.344	1599.9	3.344	1551.8	3.344	1543.22	3.344	1305.68	3.344	1287.33	3.344	1266.94	3.344	1265.28	3.344	1269.31	3.344	1258.33	3.344	1259.41	3.344	1250.38	3.344	1247.75	3.344	1241.35	3.344	1239.26
3.349	1289.29	3.349	1296.28	3.349	1295.31	3.349	1294.77	3.349	1286.99	3.349	1295.02	3.349	1349.24	3.349	1476.18	3.349	1574.3	3.349	1587.58	3.349	1591.43	3.349	1596	3.349	1550.28	3.349	1550.03	3.349	1304.44	3.349	1280.55	3.349	1266.92	3.349	1263.61	3.349	1263.43	3.349	1260.69	3.349	1258.21	3.349	1252.3	3.349	1242.82	3.349	1243.12	3.349	1239.23
3.354	1287.86	3.354	1292.94	3.354	1293.75	3.354	1290.92	3.354	1283.29	3.354	1296.67	3.354	1343.78	3.354	1478.18	3.354	1579.66	3.354	1586.63	3.354	1593.97	3.354	1592.96	3.354	1551.06	3.354	1551.64	3.354	1306.85	3.354	1283.63	3.354	1270.14	3.354	1262.6	3.354	1263.59	3.354	1256.22	3.354	1253.75	3.354	1248.37	3.354	1248.74	3.354	1241.19	3.354	1234.88
3.36	1286.83	3.36	1291	3.36	1292.49	3.36	1297.3	3.36	1287.05	3.36	1299.64	3.36	1345.04	3.36	1472.71	3.36	1570.31	3.36	1588	3.36	1595.07	3.36	1591.4	3.36	1550.72	3.36	1553.52	3.36	1307.15	3.36	1284.52	3.36	1267.45	3.36	1267.5	3.36	1264.62	3.36	1255.69	3.36	1254.44	3.36	1246.56	3.36	1240.97	3.36	1241.77	3.36	1239.51
3.365	1282.31	3.365	1286.21	3.365	1291.16	3.365	1288.31	3.365	1281.08	3.365	1294.34	3.365	1339.59	3.365	1470.78	3.365	1571.91	3.365	1588.4	3.365	1590.8	3.365	1590.67	3.365	1550.35	3.365	1555.41	3.365	1304.38	3.365	1281.31	3.365	1267.13	3.365	1262.04	3.365	1262.16	3.365	1259.77	3.365	1244.77	3.365	1248.36	3.365	1238.91	3.365	1238.32	3.365	1234.18
3.371	1278.85	3.371	1284.24	3.371	1290.18	3.371	1284.91	3.371	1287.03	3.371	1291.31	3.371	1339.28	3.371	1469.39	3.371	1570.87	3.371	1587.4	3.371	1597.39	3.371	1596.5	3.371	1543.79	3.371	1552.95	3.371	1299.99	3.371	1283.97	3.371	1260.41	3.371	1254.4	3.371	1264.39	3.371	1256.64	3.371	1244.76	3.371	1248.51	3.371	1243.39	3.371	1236.79	3.371	1237.87
3.376	1281.81	3.376	1289.31	3.376	1291.17	3.376	1290.47	3.376	1284.34	3.376	1295.93	3.376	1341.67	3.376	1471.03	3.376	1580.32	3.376	1588.82	3.376	1600.42	3.376	1599	3.376	1554.06	3.376	1552.98	3.376	1302.15	3.376	1282.9	3.376	1262.86	3.376	1257.74	3.376	1259.86	3.376	1259.53	3.376	1248.11	3.376	1247.31	3.376	1243.81	3.376	1240.53	3.376	1239.44
3.381	1280.09	3.381	1286.63	3.381	1285.59	3.381	1280.04	3.381	1281.99	3.381	1295.23	3.381	1337.54	3.381	1470.87	3.381	1578.15	3.381	1584.96	3.381	1590.77	3.381	1597.91	3.381	1551.77	3.381	1554.31	3.381	1303.25	3.381	1281.55	3.381	1260.89	3.381	1256.18	3.381	1258.38	3.381	1247.52	3.381	1248.56	3.381	1243.64	3.381	1241.99	3.381	1241.53	3.381	1239.33
3.387	1279.45	3.387	1286.84	3.387	1282.32	3.387	1284.15	3.387	1282.96	3.387	1291.1	3.387	1334.03	3.387	1471.08	3.387	1581.8	3.387	1587.17	3.387	1595.82	3.387	1603.41	3.387	1560.59	3.387	1554.56	3.387	1298.99	3.387	1275.59	3.387	1254.57	3.387	1257.22	3.387	1250.81	3.387	1254.24	3.387	1243.58	3.387	1245.62	3.387	1239.67	3.387	1241.4	3.387	1233.09
3.392	1278.65	3.392	1287.85	3.392	1280.11	3.392	1289.99	3.392	1280.75	3.392	1294.2	3.392	1337.85	3.392	1471.44	3.392	1581.59	3.392	1590.08	3.392	1597.9	3.392	1603.25	3.392	1556.26	3.392	1555.43	3.392	1297.02	3.392	1279.6	3.392	1264.56	3.392	1258.64	3.392	1257.63	3.392	1250.76	3.392	1249.08	3.392	1243.02	3.392	1241.51	3.392	1239.31	3.392	1240.94
3.398	1277.51	3.398	1282.61	3.398	1280.62	3.398	1280.18	3.398	1279.45	3.398	1292.3	3.398	1332.66	3.398	1471.23	3.398	1582.43	3.398	1588.26	3.398	1600.34	3.398	1606.2	3.398	1561.22	3.398	1553.69	3.398	1299.27	3.398	1274.4	3.398	1257.56	3.398	1254.28	3.398	1254.16	3.398	1251.81	3.398	1246.29	3.398	1242.95	3.398	1243.89	3.398	1236.39	3.398	1234.36
3.403	1275.25	3.403	1280.56	3.403	1280.3	3.403	1281.34	3.403	1280.81	3.403	1286.74	3.403	1329.98	3.403	1470.99	3.403	1580.66	3.403	1592.41	3.403	1595.34	3.403	1607.98	3.403	1553.88	3.403	1556.23	3.403	1292.74	3.403	1279.32	3.403	1260.35	3.403	1253.25	3.403	1255.32	3.403	1247.28	3.403	1245.09	3.403	1242.15	3.403	1241.12	3.403	1237.36	3.403	1233.96
3.408	1275.78	3.408	1273.86	3.408	1279.78	3.408	1280.01	3.408	1278.83	3.408	1293.82	3.408	1333.14	3.408	1470.53	3.408	1581.54	3.408	1590	3.408	1594.38	3.408	1606.55	3.408	1557.17	3.408	1553.41	3.408	1290.11	3.408	1271.81	3.408	1260.15	3.408	1253.19	3.408	1251.93	3.408	1248.06	3.408	1247.27	3.408	1244.33	3.408	1235.41	3.408	1233.33	3.408	1232.26
3.414	1277.26	3.414	1279.08	3.414	1277.11	3.414	1276.44	3.414	1276.61	3.414	1284.65	3.414	1326.17	3.414	1468.49	3.414	1580.05	3.414	1591.73	3.414	1594.28	3.414	1614.05	3.414	1554.4	3.414	1562.8	3.414	1293.23	3.414	1275.45	3.414	1261.7	3.414	1253.57	3.414	1248.11	3.414	1249.53	3.414	1242.3	3.414	1244.11	3.414	1240.05	3.414	1239.42	3.414	1234.15
3.419	1271.82	3.419	1278.43	3.419	1273.86	3.419	1270.82	3.419	1272.75	3.419	1282.12	3.419	1322.66	3.419	1472.06	3.419	1579.82	3.419	1590.26	3.419	1593.24	3.419	1601.09	3.419	1553.95	3.419	1558.2	3.419	1290.71	3.419	1272.87	3.419	1261.58	3.419	1251.72	3.419	1248.85	3.419	1246.23	3.419	1244.94	3.419	1241.34	3.419	1235.15	3.419	1232.11	3.419	1230.98
3.425	1270.77	3.425	1275.79	3.425	1279.29	3.425	1274.53	3.425	1271.61	3.425	1280.92	3.425	1322.69	3.425	1470.75	3.425	1579.63	3.425	1593.79	3.425	1592.83	3.425	1605.65	3.425	1556.84	3.425	1561.54	3.425	1291.78	3.425	1269.38	3.425	1261.16	3.425	1251.61	3.425	1247.46	3.425	1247.83	3.425	1245.04	3.425	1242.58	3.425	1237.78	3.425	1234.56	3.425	1228.96
3.43	1267.37	3.43	1279.29	3.43	1276.09	3.43	1273.46	3.43	1274.24	3.43	1280.05	3.43	1324.42	3.43	1472.41	3.43	1577.67	3.43	1591.2	3.43	1597.33	3.43	1605.37	3.43	1553.27	3.43	1556.31	3.43	1293.07	3.43	1271.35	3.43	1250.16	3.43	1255.93	3.43	1249.17	3.43	1248.87	3.43	1242.16	3.43	1244.78	3.43	1235.27	3.43	1237.24	3.43	1226.78
3.435	1269.37	3.435	1274.37	3.435	1275.21	3.435	1268.6	3.435	1268.99	3.435	1283.03	3.435	1328.56	3.435	1473.72	3.435	1580.38	3.435	1591.2	3.435	1600.64	3.435	1616.75	3.435	1561.83	3.435	1555.14	3.435	1296.37	3.435	1270.83	3.435	1254.61	3.435	1249.42	3.435	1249.68	3.435	1245.95	3.435	1242.31	3.435	1244.52	3.435	1235.11	3.435	1232.3	3.435	1230.06
3.441	1259.47	3.441	1269.62	3.441	1269.16	3.441	1262.19	3.441	1269.15	3.441	1273.82	3.441	1319.98	3.441	1465.86	3.441	1577.41	3.441	1589.64	3.441	1595.67	3.441	1607.58	3.441	1558	3.441	1551.46	3.441	1297.29	3.441	1267.08	3.441	1247.19	3.441	1248.54	3.441	1239.76	3.441	1239.94	3.441	1240.35	3.441	1239.84	3.441	1229.31	3.441	1229.8	3.441	1226.05
3.446	1267.61	3.446	1275.4	3.446	1270.22	3.446	1269.43	3.446	1267.19	3.446	1283.23	3.446	1320.5	3.446	1470.62	3.446	1584.94	3.446	1592.16	3.446	1598.49	3.446	1613.6	3.446	1568.81	3.446	1561.03	3.446	1297.14	3.446	1265.02	3.446	1250.59	3.446	1250.69	3.446	1249.85	3.446	1247.88	3.446	1243.36	3.446	1244.33	3.446	1235.32	3.446	1229.61	3.446	1230.34
3.452	1264.48	3.452	1272.37	3.452	1268.96	3.452	1266.91	3.452	1268.51	3.452	1275.74	3.452	1320.26	3.452	1471.07	3.452	1579.13	3.452	1591.96	3.452	1600.8	3.452	1614.08	3.452	1563.99	3.452	1563.95	3.452	1293.83	3.452	1266.81	3.452	1246.23	3.452	1243.63	3.452	1245.06	3.452	1242.66	3.452	1242.51	3.452	1240.24	3.452	1226.77	3.452	1224.89	3.452	1226.63
3.457	1257.69	3.457	1268.17	3.457	1268.85	3.457	1262.82	3.457	1264.29	3.457	1277.84	3.457	1318.32	3.457	1465.19	3.457	1579.77	3.457	1596.83	3.457	1598.41	3.457	1609.99	3.457	1572.48	3.457	1568.91	3.457	1289.18	3.457	1266.47	3.457	1249.76	3.457	1244.15	3.457	1247.1	3.457	1242.53	3.457	1239.06	3.457	1236.26	3.457	1226.87	3.457	1232.01	3.457	1222.19
3.462	1262.1	3.462	1263.78	3.462	1262.24	3.462	1263.82	3.462	1267.96	3.462	1276.96	3.462	1319.45	3.462	1465.6	3.462	1581.63	3.462	1594.26	3.462	1600.2	3.462	1612.31	3.462	1569.89	3.462	1565.9	3.462	1287.92	3.462	1270.93	3.462	1248.64	3.462	1244.73	3.462	1242.58	3.462	1240.76	3.462	1237.33	3.462	1234.94	3.462	1225.18	3.462	1222.61	3.462	1224.56
3.468	1258.21	3.468	1268.27	3.468	1264.03	3.468	1264.85	3.468	1262.91	3.468	1273.25	3.468	1320.68	3.468	1468.39	3.468	1577.23	3.468	1593.76	3.468	1594.27	3.468	1607.19	3.468	1575.1	3.468	1569.65	3.468	1286.77	3.468	1268.31	3.468	1251.94	3.468	1246.9	3.468	1244	3.468	1246.17	3.468	1234.15	3.468	1234.84	3.468	1227.88	3.468	1228.52	3.468	1220.99
3.473	1259.52	3.473	1258.11	3.473	1261.17	3.473	1260.38	3.473	1264.2	3.473	1268.45	3.473	1318.49	3.473	1467.72	3.473	1577.67	3.473	1594.81	3.473	1593.41	3.473	1615.35	3.473	1576.06	3.473	1574.13	3.473	1288.7	3.473	1266.75	3.473	1253.1	3.473	1243.3	3.473	1244.08	3.473	1241.22	3.473	1236.19	3.473	1228.3	3.473	1224.83	3.473	1219.32	3.473	1225.61
3.479	1255.07	3.479	1257.24	3.479	1260.49	3.479	1255.01	3.479	1263.01	3.479	1271.37	3.479	1320.46	3.479	1466.37	3.479	1577.11	3.479	1593.05	3.479	1599.23	3.479	1613.71	3.479	1579.52	3.479	1572.83	3.479	1287.96	3.479	1264.87	3.479	1251.07	3.479	1249.84	3.479	1242.51	3.479	1244.98	3.479	1237.88	3.479	1227.41	3.479	1226.73	3.479	1227.88	3.479	1223.73
3.484	1253.4	3.484	1258.2	3.484	1261.46	3.484	1257.15	3.484	1263.82	3.484	1275.2	3.484	1318	3.484	1465.75	3.484	1575.2	3.484	1594.19	3.484	1603.22	3.484	1614.28	3.484	1578.13	3.484	1580.6	3.484	1290.88	3.484	1262.66	3.484	1256.52	3.484	1249.02	3.484	1248.41	3.484	1245.76	3.484	1241.48	3.484	1230.72	3.484	1230.43	3.484	1218.93	3.484	1220.77
3.489	1255.64	3.489	1255.09	3.489	1260.08	3.489	1256.61	3.489	1264.1	3.489	1268.17	3.489	1317.67	3.489	1465.11	3.489	1575.12	3.489	1597	3.489	1601.49	3.489	1614.92	3.489	1583.65	3.489	1583.72	3.489	1291.89	3.489	1268.86	3.489	1251.45	3.489	1252.39	3.489	1250.24	3.489	1249.45	3.489	1242.89	3.489	1230.72	3.489	1228.29	3.489	1224.34	3.489	1229.32
3.495	1256.26	3.495	1252.98	3.495	1253.91	3.495	1258.63	3.495	1256.35	3.495	1265.45	3.495	1314.18	3.495	1462.61	3.495	1577.66	3.495	1597.34	3.495	1603.86	3.495	1612.42	3.495	1584.1	3.495	1579.47	3.495	1289.94	3.495	1262.83	3.495	1245.73	3.495	1247.04	3.495	1245.36	3.495	1243.41	3.495	1243.51	3.495	1227.73	3.495	1227.95	3.495	1216.69	3.495	1219.17
3.5	1250.89	3.5	1258.59	3.5	1257.86	3.5	1259.05	3.5	1258.92	3.5	1271.37	3.5	1316.59	3.5	1471.55	3.5	1583.01	3.5	1599.98	3.5	1605.87	3.5	1617.56	3.5	1590.1	3.5	1586.3	3.5	1286.93	3.5	1266.98	3.5	1254.49	3.5	1252.73	3.5	1245.79	3.5	1247.7	3.5	1241.43	3.5	1233.89	3.5	1230.26	3.5	1222.88	3.5	1223.49
3.506	1254.34	3.506	1255.32	3.506	1251.6	3.506	1256.61	3.506	1253.47	3.506	1265.66	3.506	1314.56	3.506	1466.04	3.506	1579.29	3.506	1591.31	3.506	1605.31	3.506	1614.69	3.506	1586.37	3.506	1584.69	3.506	1281.35	3.506	1261.94	3.506	1246.78	3.506	1243.23	3.506	1243.95	3.506	1242.05	3.506	1238.12	3.506	1229.32	3.506	1225.19	3.506	1216.06	3.506	1223
3.511	1245.21	3.511	1255.21	3.511	1255.66	3.511	1253.51	3.511	1253.95	3.511	1268.17	3.511	1313.72	3.511	1465.1	3.511	1576.18	3.511	1589.52	3.511	1601.8	3.511	1619.37	3.511	1592.05	3.511	1588.14	3.511	1287.69	3.511	1264.54	3.511	1248.89	3.511	1246.23	3.511	1246.36	3.511	1245.44	3.511	1239.17	3.511	1233.78	3.511	1229.86	3.511	1220.11	3.511	1224.66
3.516	1253.29	3.516	1252.82	3.516	1248.97	3.516	1252.64	3.516	1253.48	3.516	1262.38	3.516	1309.98	3.516	1456.36	3.516	1578.67	3.516	1593.57	3.516	1601.94	3.516	1621.98	3.516	1594.04	3.516	1591.82	3.516	1288.49	3.516	1265.99	3.516	1247.44	3.516	1246.32	3.516	1252.89	3.516	1243.94	3.516	1236.67	3.516	1231.05	3.516	1227.3	3.516	1217.04	3.516	1226.52
3.522	1244.42	3.522	1252.22	3.522	1251.86	3.522	1253.3	3.522	1249.97	3.522	1262.4	3.522	1309.78	3.522	1464.02	3.522	1574.01	3.522	1592.55	3.522	1602.37	3.522	1623.11	3.522	1597.1	3.522	1596	3.522	1290.78	3.522	1271.81	3.522	1244.19	3.522	1248.27	3.522	1249.37	3.522	1248.43	3.522	1235.54	3.522	1233.37	3.522	1234.98	3.522	1222.06	3.522	1225.9
3.527	1242.9	3.527	1252.77	3.527	1247.67	3.527	1247.79	3.527	1248.17	3.527	1257.3	3.527	1308.34	3.527	1460.25	3.527	1575.35	3.527	1588.95	3.527	1598.01	3.527	1626.12	3.527	1597.96	3.527	1589.32	3.527	1286.45	3.527	1268.65	3.527	1247.75	3.527	1246.94	3.527	1249.26	3.527	1245.68	3.527	1237.61	3.527	1231.3	3.527	1224.85	3.527	1219.93	3.527	1220.21
3.533	1243.98	3.533	1249.66	3.533	1252.66	3.533	1249.24	3.533	1252.07	3.533	1263.66	3.533	1308.88	3.533	1456.79	3.533	1579.96	3.533	1594.59	3.533	1603.21	3.533	1625.17	3.533	1602.99	3.533	1600.08	3.533	1290.31	3.533	1274.55	3.533	1246.55	3.533	1249.3	3.533	1251.31	3.533	1246.55	3.533	1238.85	3.533	1233.84	3.533	1234.3	3.533	1224.68	3.533	1219.91
3.538	1242.16	3.538	1254.29	3.538	1249.72	3.538	1249.65	3.538	1246.84	3.538	1263.15	3.538	1308.16	3.538	1459.15	3.538	1580.05	3.538	1593.46	3.538	1608.66	3.538	1626.64	3.538	1607.37	3.538	1603.1	3.538	1291.6	3.538	1276.61	3.538	1253.95	3.538	1250.64	3.538	1253.77	3.538	1246.19	3.538	1241.25	3.538	1231.12	3.538	1232.62	3.538	1226.41	3.538	1216.95
3.543	1245.96	3.543	1250.53	3.543	1251.04	3.543	1246.26	3.543	1247.17	3.543	1262.45	3.543	1308	3.543	1459.69	3.543	1582.52	3.543	1590.71	3.543	1610.5	3.543	1632.17	3.543	1611.33	3.543	1602.83	3.543	1290.17	3.543	1277.71	3.543	1258.21	3.543	1250.27	3.543	1247.82	3.543	1245.91	3.543	1240.46	3.543	1235.83	3.543	1231.72	3.543	1226.24	3.543	1220.61
3.549	1236.32	3.549	1249.32	3.549	1245.48	3.549	1243.38	3.549	1240.33	3.549	1261.27	3.549	1304.31	3.549	1457.5	3.549	1578.98	3.549	1590.23	3.549	1604.39	3.549	1631.3	3.549	1607.88	3.549	1608.11	3.549	1287.78	3.549	1272.57	3.549	1252.44	3.549	1246.22	3.549	1248.28	3.549	1245.42	3.549	1243.71	3.549	1233.7	3.549	1227.83	3.549	1224.33	3.549	1218.75
3.554	1243.19	3.554	1253.82	3.554	1247.99	3.554	1248.49	3.554	1245.96	3.554	1268.84	3.554	1312.4	3.554	1467.69	3.554	1579.89	3.554	1594.82	3.554	1608.82	3.554	1631.03	3.554	1616.13	3.554	1621.16	3.554	1290.66	3.554	1280.4	3.554	1264.39	3.554	1258.24	3.554	1253.55	3.554	1250.87	3.554	1244.99	3.554	1243.54	3.554	1230.47	3.554	1229.24	3.554	1230.48
3.56	1236.41	3.56	1246.89	3.56	1242.59	3.56	1244.19	3.56	1243.01	3.56	1255.17	3.56	1304.34	3.56	1453.79	3.56	1581.79	3.56	1590.33	3.56	1605.54	3.56	1631.23	3.56	1618.47	3.56	1618.15	3.56	1293.51	3.56	1274.62	3.56	1263.19	3.56	1257.89	3.56	1253.49	3.56	1245.2	3.56	1238.78	3.56	1236.09	3.56	1225.51	3.56	1226.89	3.56	1226.01
3.565	1241.33	3.565	1246.25	3.565	1246.49	3.565	1244.64	3.565	1243.31	3.565	1261.92	3.565	1306.97	3.565	1462.89	3.565	1577.78	3.565	1598.09	3.565	1610.97	3.565	1629.96	3.565	1628.77	3.565	1622.72	3.565	1296.2	3.565	1279.87	3.565	1261.9	3.565	1259.79	3.565	1261.09	3.565	1249.1	3.565	1249.65	3.565	1244.82	3.565	1233.77	3.565	1227.92	3.565	1230.12
3.57	1241.14	3.57	1247.32	3.57	1249.78	3.57	1240.34	3.57	1246.07	3.57	1263.03	3.57	1304.1	3.57	1455.72	3.57	1579.37	3.57	1597.25	3.57	1608.12	3.57	1629.14	3.57	1632.61	3.57	1629.51	3.57	1298.41	3.57	1283.81	3.57	1273.52	3.57	1264.72	3.57	1260.59	3.57	1249.25	3.57	1247.27	3.57	1242.13	3.57	1234.68	3.57	1229.15	3.57	1231.54
3.576	1241.92	3.576	1247.13	3.576	1250.48	3.576	1242.8	3.576	1244.85	3.576	1256.36	3.576	1304.26	3.576	1461.58	3.576	1584.54	3.576	1598.03	3.576	1615.12	3.576	1631.73	3.576	1636.18	3.576	1636.97	3.576	1306.26	3.576	1286.46	3.576	1274.97	3.576	1266.19	3.576	1269.41	3.576	1258.07	3.576	1249.34	3.576	1243.76	3.576	1238.56	3.576	1232.19	3.576	1233.13
3.581	1240.16	3.581	1244.88	3.581	1241.88	3.581	1243	3.581	1245.85	3.581	1261.37	3.581	1307.98	3.581	1456.8	3.581	1579.42	3.581	1598.65	3.581	1607.54	3.581	1629.2	3.581	1639.22	3.581	1640.85	3.581	1308.03	3.581	1291.21	3.581	1271.55	3.581	1269.06	3.581	1263.49	3.581	1258.24	3.581	1255.76	3.581	1245.79	3.581	1236.43	3.581	1235.4	3.581	1228.06
3.587	1235.16	3.587	1242.27	3.587	1242.41	3.587	1247.26	3.587	1248.84	3.587	1262.64	3.587	1308.59	3.587	1455.61	3.587	1588.64	3.587	1606.25	3.587	1616.57	3.587	1635.05	3.587	1650.99	3.587	1648.55	3.587	1314.32	3.587	1292.25	3.587	1275.88	3.587	1271.87	3.587	1270.48	3.587	1263.59	3.587	1256.29	3.587	1247.49	3.587	1247.21	3.587	1234.58	3.587	1239.05
3.592	1240.48	3.592	1244.99	3.592	1242.16	3.592	1249.41	3.592	1241.17	3.592	1256.8	3.592	1304.23	3.592	1453.64	3.592	1582.09	3.592	1598.67	3.592	1611.47	3.592	1633.1	3.592	1647.06	3.592	1649.4	3.592	1317.82	3.592	1299.44	3.592	1276.18	3.592	1271.45	3.592	1272.16	3.592	1263.33	3.592	1260.81	3.592	1251.02	3.592	1248.11	3.592	1238.56	3.592	1237.15
3.597	1234.15	3.597	1245.03	3.597	1247.53	3.597	1244.66	3.597	1242.72	3.597	1256.48	3.597	1308.84	3.597	1459.11	3.597	1586.68	3.597	1597.6	3.597	1612.94	3.597	1636.07	3.597	1656.89	3.597	1654.41	3.597	1323.8	3.597	1304.34	3.597	1287.43	3.597	1275.41	3.597	1280.62	3.597	1267.34	3.597	1266.1	3.597	1254.6	3.597	1250.14	3.597	1240.29	3.597	1242.32
3.603	1237.9	3.603	1245.61	3.603	1241.49	3.603	1248.57	3.603	1240.11	3.603	1255.34	3.603	1303.35	3.603	1459.21	3.603	1582.15	3.603	1597.98	3.603	1610.28	3.603	1635.12	3.603	1654.03	3.603	1660.45	3.603	1331.74	3.603	1312.16	3.603	1293.03	3.603	1290.12	3.603	1284.53	3.603	1269.64	3.603	1271.72	3.603	1255.81	3.603	1256.11	3.603	1245.43	3.603	1248.52
3.608	1238.99	3.608	1247.17	3.608	1248.28	3.608	1247.46	3.608	1244.38	3.608	1253.97	3.608	1311.88	3.608	1462.27	3.608	1587.66	3.608	1598.28	3.608	1613.08	3.608	1637.19	3.608	1667.89	3.608	1677.16	3.608	1334.91	3.608	1319.15	3.608	1302.68	3.608	1297.85	3.608	1296.31	3.608	1283.35	3.608	1280.51	3.608	1268.63	3.608	1262.71	3.608	1252.38	3.608	1254.39
3.614	1243.56	3.614	1245.25	3.614	1240.16	3.614	1242.46	3.614	1239.14	3.614	1256.12	3.614	1304.78	3.614	1465.56	3.614	1577.65	3.614	1600.93	3.614	1617.06	3.614	1632.93	3.614	1674.5	3.614	1680.9	3.614	1344.88	3.614	1329.38	3.614	1313.02	3.614	1310.04	3.614	1300.71	3.614	1289.48	3.614	1287.78	3.614	1270.42	3.614	1269.06	3.614	1261.35	3.614	1258.48
3.619	1237.43	3.619	1241.82	3.619	1241.18	3.619	1238.46	3.619	1239.85	3.619	1252.5	3.619	1306.51	3.619	1461.16	3.619	1581.59	3.619	1602.2	3.619	1610.54	3.619	1634.7	3.619	1680.31	3.619	1688.98	3.619	1362.73	3.619	1341.64	3.619	1316.34	3.619	1317.02	3.619	1307.31	3.619	1301.27	3.619	1292.85	3.619	1281.38	3.619	1273.12	3.619	1266.98	3.619	1262.28
3.624	1242.79	3.624	1239.31	3.624	1248.83	3.624	1245.42	3.624	1242.84	3.624	1253.32	3.624	1305.5	3.624	1467.51	3.624	1581.07	3.624	1602.04	3.624	1615.18	3.624	1632.86	3.624	1692.61	3.624	1696.32	3.624	1379.78	3.624	1348.44	3.624	1336.42	3.624	1321.87	3.624	1320.71	3.624	1314.78	3.624	1303.61	3.624	1284.51	3.624	1286.52	3.624	1278.32	3.624	1274.36
3.63	1244.37	3.63	1240.94	3.63	1247.83	3.63	1247.37	3.63	1241.08	3.63	1255.91	3.63	1306.99	3.63	1458.18	3.63	1583.61	3.63	1599.5	3.63	1606.65	3.63	1639.67	3.63	1703.78	3.63	1708.04	3.63	1398.15	3.63	1366.96	3.63	1349.31	3.63	1341.51	3.63	1330.19	3.63	1325.03	3.63	1317.11	3.63	1304.14	3.63	1297.54	3.63	1284.73	3.63	1279.01
3.635	1238.66	3.635	1241.58	3.635	1242.26	3.635	1246.63	3.635	1243.98	3.635	1256.67	3.635	1300.14	3.635	1455.92	3.635	1579.94	3.635	1597.73	3.635	1609.41	3.635	1635.68	3.635	1700.48	3.635	1716.09	3.635	1409.34	3.635	1379.99	3.635	1365.84	3.635	1354.89	3.635	1345.16	3.635	1340.09	3.635	1328.88	3.635	1311.43	3.635	1303.63	3.635	1299.85	3.635	1291.41
3.641	1241.27	3.641	1244.32	3.641	1248.15	3.641	1241.98	3.641	1239.96	3.641	1261.59	3.641	1304.55	3.641	1459.37	3.641	1581.67	3.641	1601.59	3.641	1601.17	3.641	1634.88	3.641	1719.05	3.641	1721.18	3.641	1437.84	3.641	1410.77	3.641	1392.34	3.641	1381	3.641	1364.29	3.641	1359.1	3.641	1350.53	3.641	1334.71	3.641	1324.07	3.641	1311.98	3.641	1308.48
3.646	1238.25	3.646	1242.87	3.646	1245.48	3.646	1247.24	3.646	1244.65	3.646	1258.14	3.646	1307.59	3.646	1460.11	3.646	1580.78	3.646	1604.07	3.646	1607.63	3.646	1638	3.646	1722.49	3.646	1730.99	3.646	1467.59	3.646	1440.29	3.646	1420.36	3.646	1407.23	3.646	1392.58	3.646	1379.04	3.646	1365.46	3.646	1353.97	3.646	1334.19	3.646	1328.44	3.646	1323.93
3.651	1242.02	3.651	1248.8	3.651	1251.1	3.651	1243.34	3.651	1246.05	3.651	1264.25	3.651	1308.22	3.651	1460.45	3.651	1582.81	3.651	1603.6	3.651	1605.36	3.651	1635.28	3.651	1735.64	3.651	1747.29	3.651	1511.72	3.651	1488.97	3.651	1462.04	3.651	1450.33	3.651	1433.51	3.651	1416.17	3.651	1396.43	3.651	1379.35	3.651	1365.83	3.651	1357.09	3.651	1346.17
3.657	1236.43	3.657	1244.8	3.657	1246.01	3.657	1243.21	3.657	1243.63	3.657	1261.86	3.657	1308.18	3.657	1454.68	3.657	1577.98	3.657	1601.27	3.657	1609.55	3.657	1633.84	3.657	1744.18	3.657	1754.9	3.657	1568.42	3.657	1545.18	3.657	1519.23	3.657	1497.18	3.657	1476.41	3.657	1451.09	3.657	1432.35	3.657	1408.72	3.657	1391.45	3.657	1374.68	3.657	1374.89
3.662	1243.57	3.662	1249.35	3.662	1248.44	3.662	1248.32	3.662	1246.86	3.662	1265.74	3.662	1307.99	3.662	1459.49	3.662	1586.95	3.662	1606.71	3.662	1609.38	3.662	1641.04	3.662	1761.68	3.662	1775.84	3.662	1659.29	3.662	1629.31	3.662	1599.19	3.662	1574.12	3.662	1541.69	3.662	1514.52	3.662	1484.97	3.662	1459.68	3.662	1441.05	3.662	1422.87	3.662	1410.16
3.668	1238.82	3.668	1243.84	3.668	1243.97	3.668	1245.83	3.668	1242.67	3.668	1261.15	3.668	1309.52	3.668	1454	3.668	1582.59	3.668	1598.51	3.668	1612.48	3.668	1635.82	3.668	1777.18	3.668	1785.43	3.668	1770.96	3.668	1741.29	3.668	1712.7	3.668	1668.16	3.668	1629.39	3.668	1588.05	3.668	1546.52	3.668	1513.65	3.668	1490.93	3.668	1461.7	3.668	1453.34
3.673	1242.06	3.673	1246.96	3.673	1246.11	3.673	1247.8	3.673	1245.16	3.673	1270.46	3.673	1311.37	3.673	1460.46	3.673	1581.3	3.673	1601.46	3.673	1609.26	3.673	1639.6	3.673	1786.79	3.673	1802.31	3.673	1948.01	3.673	1910.41	3.673	1879.61	3.673	1822.2	3.673	1760.02	3.673	1706.87	3.673	1652.29	3.673	1606.16	3.673	1575	3.673	1537.4	3.673	1513.62
3.678	1241.93	3.678	1249.13	3.678	1251.21	3.678	1249.79	3.678	1249.55	3.678	1266	3.678	1311.16	3.678	1455.76	3.678	1581.74	3.678	1600.61	3.678	1607.5	3.678	1640.31	3.678	1804.35	3.678	1814.1	3.678	2176.06	3.678	2148.78	3.678	2111.26	3.678	2020.32	3.678	1937.89	3.678	1866.08	3.678	1787.2	3.678	1723.12	3.678	1678.18	3.678	1630.58	3.678	1602.22
3.684	1246.7	3.684	1249.88	3.684	1254.91	3.684	1251.54	3.684	1252.48	3.684	1266.41	3.684	1315	3.684	1459.75	3.684	1579.34	3.684	1606.53	3.684	1607.7	3.684	1635.07	3.684	1815.85	3.684	1827.3	3.684	2509.01	3.684	2473.72	3.684	2433.85	3.684	2314.17	3.684	2197.07	3.684	2090.97	3.684	1999.49	3.684	1905.84	3.684	1839.62	3.684	1770.62	3.684	1722.69
3.689	1242.04	3.689	1248.72	3.689	1251.36	3.689	1255.01	3.689	1251.86	3.689	1269.02	3.689	1315.26	3.689	1455.48	3.689	1582.19	3.689	1597.61	3.689	1606.5	3.689	1632.77	3.689	1826.5	3.689	1834.53	3.689	2925.84	3.689	2890.71	3.689	2850.78	3.689	2693.68	3.689	2535.96	3.689	2404.67	3.689	2268.51	3.689	2148.28	3.689	2055.67	3.689	1964.67	3.689	1896.92
3.695	1244.82	3.695	1254.08	3.695	1256.6	3.695	1256.91	3.695	1255.76	3.695	1271.95	3.695	1316.48	3.695	1460.92	3.695	1575.87	3.695	1596.08	3.695	1611.21	3.695	1627.94	3.695	1836.17	3.695	1851.27	3.695	3432.56	3.695	3404.12	3.695	3364.61	3.695	3171.99	3.695	2984.95	3.695	2808.41	3.695	2642.68	3.695	2489.08	3.695	2363.68	3.695	2245.88	3.695	2133.77
3.7	1248	3.7	1256.93	3.7	1251.14	3.7	1260.31	3.7	1251.86	3.7	1267.92	3.7	1317.68	3.7	1459.69	3.7	1580.22	3.7	1597.84	3.7	1611.9	3.7	1633.76	3.7	1843.92	3.7	1867.78	3.7	4059.59	3.7	4029.11	3.7	3982.33	3.7	3769.65	3.7	3543.56	3.7	3348.88	3.7	3142.75	3.7	2932.84	3.7	2773.65	3.7	2620.26	3.7	2482.27
3.705	1248.73	3.705	1258.41	3.705	1253.4	3.705	1262.99	3.705	1254.89	3.705	1269.11	3.705	1317.95	3.705	1463.1	3.705	1581.13	3.705	1593.31	3.705	1609.08	3.705	1630.41	3.705	1853.28	3.705	1875.39	3.705	4658.35	3.705	4636.01	3.705	4600.51	3.705	4368.29	3.705	4159.15	3.705	3930.92	3.705	3700.55	3.705	3477.06	3.705	3283.65	3.705	3087.04	3.705	2906.64
3.711	1249.4	3.711	1263.36	3.711	1255.32	3.711	1263.69	3.711	1256.54	3.711	1272.45	3.711	1320.61	3.711	1463.45	3.711	1576.61	3.711	1594.68	3.711	1605.46	3.711	1627.8	3.711	1862.18	3.711	1882.4	3.711	5289.74	3.711	5262.93	3.711	5234.84	3.711	5037.3	3.711	4803.11	3.711	4590.35	3.711	4351.19	3.711	4105.22	3.711	3886.28	3.711	3668.93	3.711	3464.38
3.716	1251.77	3.716	1266.06	3.716	1262.16	3.716	1264.75	3.716	1264.93	3.716	1283.44	3.716	1325.93	3.716	1467.17	3.716	1576.38	3.716	1597.46	3.716	1605.78	3.716	1626.89	3.716	1864.34	3.716	1883.71	3.716	5775.62	3.716	5763.68	3.716	5738.14	3.716	5586.36	3.716	5393.07	3.716	5191.04	3.716	4992.96	3.716	4752.59	3.716	4520.77	3.716	4303.49	3.716	4080.05
3.722	1254.87	3.722	1269.77	3.722	1266.69	3.722	1267.65	3.722	1270.23	3.722	1278.7	3.722	1326.44	3.722	1461.72	3.722	1579.85	3.722	1595.31	3.722	1604.92	3.722	1626.86	3.722	1870.65	3.722	1881.4	3.722	6151.69	3.722	6148.03	3.722	6116.77	3.722	6042.32	3.722	5907.72	3.722	5772.7	3.722	5594.96	3.722	5382.18	3.722	5180.98	3.722	4959.97	3.722	4745.19
3.727	1256.88	3.727	1273.54	3.727	1268.43	3.727	1271.4	3.727	1273.07	3.727	1288.04	3.727	1333.26	3.727	1465.84	3.727	1575.76	3.727	1595.86	3.727	1604.23	3.727	1630.32	3.727	1857.15	3.727	1877.48	3.727	6276.19	3.727	6289.43	3.727	6257.22	3.727	6255.67	3.727	6210.53	3.727	6139.81	3.727	6040.07	3.727	5894.4	3.727	5723.01	3.727	5549.59	3.727	5373.08
3.732	1256.72	3.732	1273.05	3.732	1273.17	3.732	1276.37	3.732	1278.17	3.732	1296.13	3.732	1334.94	3.732	1472.94	3.732	1579.03	3.732	1593.24	3.732	1605.78	3.732	1623.78	3.732	1858.02	3.732	1867.99	3.732	6214.79	3.732	6225.24	3.732	6195.38	3.732	6301.21	3.732	6345.57	3.732	6359.42	3.732	6344.29	3.732	6262.54	3.732	6179.9	3.732	6056.49	3.732	5915.32
3.738	1265.68	3.738	1284.82	3.738	1284.76	3.738	1279.46	3.738	1285.1	3.738	1301.48	3.738	1342.24	3.738	1472.56	3.738	1575.57	3.738	1595.96	3.738	1603.17	3.738	1631.79	3.738	1848.35	3.738	1860.99	3.738	5898.48	3.738	5896.35	3.738	5877.17	3.738	6047.24	3.738	6200.2	3.738	6299.14	3.738	6371.04	3.738	6373.31	3.738	6357.34	3.738	6321.49	3.738	6242.99
3.743	1276.97	3.743	1284.05	3.743	1283.81	3.743	1286.6	3.743	1289.35	3.743	1305.6	3.743	1348.95	3.743	1474.21	3.743	1579.64	3.743	1596.85	3.743	1599.12	3.743	1625.83	3.743	1828.41	3.743	1844.51	3.743	5344.72	3.743	5341.78	3.743	5329.31	3.743	5572.49	3.743	5796.25	3.743	5995.58	3.743	6164.06	3.743	6265.65	3.743	6346.53	3.743	6398.92	3.743	6419.34
3.749	1274.79	3.749	1291.58	3.749	1293.26	3.749	1293.58	3.749	1305.9	3.749	1316.02	3.749	1352.14	3.749	1475.07	3.749	1577.6	3.749	1594.94	3.749	1600.03	3.749	1628.62	3.749	1812.78	3.749	1833.2	3.749	4722.38	3.749	4709.23	3.749	4683.31	3.749	4967.05	3.749	5246.18	3.749	5506.96	3.749	5751.7	3.749	5942.5	3.749	6093.9	3.749	6233.62	3.749	6330.38
3.754	1287.92	3.754	1297.51	3.754	1298.94	3.754	1303.27	3.754	1308.06	3.754	1324.51	3.754	1366.31	3.754	1472.53	3.754	1578.46	3.754	1593.72	3.754	1596.53	3.754	1620.2	3.754	1800.05	3.754	1811.09	3.754	3995.76	3.754	3979.81	3.754	3948.12	3.754	4226.59	3.754	4511.26	3.754	4790.26	3.754	5071.82	3.754	5318.15	3.754	5541.43	3.754	5757.28	3.754	5938.23
3.759	1291.65	3.759	1304.2	3.759	1308.39	3.759	1312	3.759	1323.66	3.759	1338.82	3.759	1372.95	3.759	1477.66	3.759	1581.61	3.759	1598.37	3.759	1603.05	3.759	1623.6	3.759	1782.6	3.759	1796.15	3.759	3364.33	3.759	3333.57	3.759	3299.12	3.759	3546.74	3.759	3817.74	3.759	4100.9	3.759	4382.2	3.759	4670.3	3.759	4913.68	3.759	5191.9	3.759	5424.61
3.765	1304.27	3.765	1318.74	3.765	1317.44	3.765	1324.51	3.765	1334.81	3.765	1353.25	3.765	1388.25	3.765	1483.85	3.765	1577.45	3.765	1597.48	3.765	1599.22	3.765	1615.66	3.765	1772.22	3.765	1776.18	3.765	2798.47	3.765	2767.6	3.765	2743.24	3.765	2939.81	3.765	3166.51	3.765	3400.47	3.765	3664.51	3.765	3914.82	3.765	4171.3	3.765	4447.28	3.765	4703.78
3.77	1317.01	3.77	1333.31	3.77	1333.62	3.77	1341.5	3.77	1350.63	3.77	1372.07	3.77	1399.65	3.77	1494.61	3.77	1585.55	3.77	1599.04	3.77	1603.4	3.77	1626.53	3.77	1756.98	3.77	1759.55	3.77	2379.34	3.77	2343.32	3.77	2318.09	3.77	2466.73	3.77	2645.17	3.77	2833.14	3.77	3043.37	3.77	3279.14	3.77	3496.8	3.77	3752.27	3.77	4007.09
3.776	1336.06	3.776	1352.43	3.776	1352.05	3.776	1360.77	3.776	1367.04	3.776	1391.91	3.776	1421.41	3.776	1493.72	3.776	1586.15	3.776	1597.88	3.776	1601.89	3.776	1624.86	3.776	1745.76	3.776	1749.35	3.776	2052.82	3.776	2028.3	3.776	2001.15	3.776	2108.09	3.776	2236.67	3.776	2372.51	3.776	2528.82	3.776	2697.19	3.776	2876.51	3.776	3082.82	3.776	3293.23
3.781	1347.7	3.781	1366.15	3.781	1372.86	3.781	1385.66	3.781	1394.64	3.781	1417.46	3.781	1437.05	3.781	1499.27	3.781	1587.77	3.781	1600.35	3.781	1597.76	3.781	1619.98	3.781	1728.31	3.781	1733.67	3.781	1832.67	3.781	1802.15	3.781	1779.59	3.781	1846.23	3.781	1936.91	3.781	2029.19	3.781	2137.38	3.781	2268.63	3.781	2397.5	3.781	2560.25	3.781	2723.62
3.786	1374.12	3.786	1387.67	3.786	1395.99	3.786	1415.5	3.786	1426.01	3.786	1455.06	3.786	1467.13	3.786	1515.51	3.786	1594.11	3.786	1601.45	3.786	1602.54	3.786	1629.84	3.786	1722.28	3.786	1721.03	3.786	1684.05	3.786	1673.55	3.786	1651.99	3.786	1708.49	3.786	1787.83	3.786	1839.85	3.786	1906.02	3.786	1987.27	3.786	2078.9	3.786	2188.37	3.786	2307.88
3.792	1403.07	3.792	1420.2	3.792	1424.68	3.792	1446.64	3.792	1457.99	3.792	1486.01	3.792	1499.68	3.792	1525.63	3.792	1594.5	3.792	1604.92	3.792	1605.11	3.792	1624.54	3.792	1707.69	3.792	1704.55	3.792	1579.61	3.792	1557.09	3.792	1537.25	3.792	1567.02	3.792	1608.93	3.792	1647.79	3.792	1698.11	3.792	1754.87	3.792	1813.56	3.792	1886.15	3.792	1976.55
3.797	1430.77	3.797	1447.39	3.797	1457.62	3.797	1485.55	3.797	1497.76	3.797	1532.22	3.797	1533.36	3.797	1538.1	3.797	1599.21	3.797	1604.12	3.797	1608.48	3.797	1625.93	3.797	1697.4	3.797	1696.56	3.797	1506.92	3.797	1487.84	3.797	1473.51	3.797	1496.13	3.797	1531.56	3.797	1564.27	3.797	1587.55	3.797	1621.22	3.797	1662.4	3.797	1706.63	3.797	1764.49
3.803	1467.72	3.803	1490.79	3.803	1491.87	3.803	1520.78	3.803	1540.6	3.803	1576.22	3.803	1578.13	3.803	1556.09	3.803	1602.61	3.803	1608.69	3.803	1609.5	3.803	1630.78	3.803	1686.88	3.803	1687.72	3.803	1453.93	3.803	1437.93	3.803	1424.65	3.803	1437.23	3.803	1456.31	3.803	1467.82	3.803	1487.17	3.803	1511.55	3.803	1543.2	3.803	1567.38	3.803	1613.2
3.808	1515.77	3.808	1535.1	3.808	1541.24	3.808	1577.63	3.808	1597.66	3.808	1632.15	3.808	1628.65	3.808	1573.9	3.808	1597.76	3.808	1611.54	3.808	1615.13	3.808	1632.44	3.808	1681.86	3.808	1677.32	3.808	1419.48	3.808	1400.1	3.808	1389.11	3.808	1399.23	3.808	1415.74	3.808	1420.65	3.808	1435.82	3.808	1450.21	3.808	1468.72	3.808	1492.16	3.808	1514.88
3.813	1569.2	3.813	1582.42	3.813	1598.3	3.813	1628.32	3.813	1660.29	3.813	1694.8	3.813	1687.94	3.813	1602.66	3.813	1607.25	3.813	1614.9	3.813	1617.64	3.813	1636.79	3.813	1678.49	3.813	1675.24	3.813	1390.68	3.813	1377.77	3.813	1362.78	3.813	1368.89	3.813	1379.2	3.813	1379.29	3.813	1387	3.813	1398.61	3.813	1413.25	3.813	1420.64	3.813	1437.57
3.819	1628.82	3.819	1642.43	3.819	1659.01	3.819	1689.54	3.819	1726.88	3.819	1761.2	3.819	1745.15	3.819	1623.6	3.819	1606.35	3.819	1613.99	3.819	1617.62	3.819	1632.62	3.819	1671.01	3.819	1663.42	3.819	1370.88	3.819	1354.71	3.819	1344.33	3.819	1346.02	3.819	1351.47	3.819	1353.37	3.819	1359.94	3.819	1363.93	3.819	1373.82	3.819	1380.43	3.819	1393.2
3.824	1692.67	3.824	1712.44	3.824	1728.95	3.824	1760.8	3.824	1802.89	3.824	1835.3	3.824	1810.03	3.824	1653.24	3.824	1622.85	3.824	1620.02	3.824	1630.59	3.824	1638.78	3.824	1671.18	3.824	1667.89	3.824	1357.6	3.824	1341.99	3.824	1329.95	3.824	1329.01	3.824	1331.77	3.824	1334.97	3.824	1335.28	3.824	1341.17	3.824	1351.43	3.824	1347.14	3.824	1361.12
3.83	1750.84	3.83	1777.57	3.83	1795.32	3.83	1830.56	3.83	1868.14	3.83	1909.17	3.83	1872.02	3.83	1676.3	3.83	1622.54	3.83	1626.75	3.83	1627.34	3.83	1635.64	3.83	1665.43	3.83	1661.5	3.83	1346.94	3.83	1330.28	3.83	1318.36	3.83	1318.18	3.83	1318.98	3.83	1317.44	3.83	1318.54	3.83	1314.67	3.83	1322.21	3.83	1319.17	3.83	1329.91
3.835	1829.57	3.835	1859.31	3.835	1881.96	3.835	1908.13	3.835	1939.86	3.835	1982.49	3.835	1949.73	3.835	1709.73	3.835	1629.72	3.835	1627.22	3.835	1632.82	3.835	1645.19	3.835	1666.62	3.835	1666.36	3.835	1337.35	3.835	1324.07	3.835	1305.51	3.835	1307.93	3.835	1306.54	3.835	1306.13	3.835	1306.75	3.835	1303.14	3.835	1308.4	3.835	1303.11	3.835	1307.98
3.84	1894.54	3.84	1924.63	3.84	1947.6	3.84	1979.64	3.84	2017.34	3.84	2048.11	3.84	2009.21	3.84	1742.59	3.84	1637.41	3.84	1637.51	3.84	1645.18	3.84	1650.78	3.84	1665.67	3.84	1664.9	3.84	1327.28	3.84	1317.09	3.84	1302.64	3.84	1304.3	3.84	1301.74	3.84	1301.14	3.84	1302.43	3.84	1294.3	3.84	1299.31	3.84	1291.3	3.84	1302.25
3.846	1978.04	3.846	2002.52	3.846	2026.18	3.846	2062.03	3.846	2087.96	3.846	2118.28	3.846	2076.9	3.846	1776.28	3.846	1644.36	3.846	1648.13	3.846	1648.58	3.846	1653.86	3.846	1669	3.846	1661.23	3.846	1327.19	3.846	1315.58	3.846	1298.93	3.846	1293.73	3.846	1294.7	3.846	1290.27	3.846	1288.35	3.846	1280.94	3.846	1286.54	3.846	1281.86	3.846	1285.88
3.851	2044.41	3.851	2064.84	3.851	2093.91	3.851	2124.37	3.851	2152.43	3.851	2173.27	3.851	2127.28	3.851	1815.57	3.851	1652.48	3.851	1653.64	3.851	1655.42	3.851	1663.87	3.851	1669.48	3.851	1669.9	3.851	1317.55	3.851	1308.87	3.851	1294.36	3.851	1294.46	3.851	1298.7	3.851	1285.53	3.851	1288.94	3.851	1276.24	3.851	1276.4	3.851	1275.29	3.851	1279.89
3.857	2119.56	3.857	2131.06	3.857	2158.26	3.857	2190.09	3.857	2207.72	3.857	2233.66	3.857	2172.28	3.857	1848.24	3.857	1666.25	3.857	1668.34	3.857	1664.67	3.857	1667	3.857	1680.28	3.857	1672.29	3.857	1324.34	3.857	1308.84	3.857	1299.01	3.857	1293.36	3.857	1290.77	3.857	1283.09	3.857	1280.43	3.857	1272.9	3.857	1269.2	3.857	1271.14	3.857	1268.19
3.862	2174.83	3.862	2187.3	3.862	2207.06	3.862	2234.62	3.862	2247.37	3.862	2271.65	3.862	2208.68	3.862	1884.51	3.862	1678.64	3.862	1678.62	3.862	1676.07	3.862	1679.63	3.862	1685.17	3.862	1690.2	3.862	1325.94	3.862	1313.14	3.862	1297.14	3.862	1297.72	3.862	1295.96	3.862	1283.28	3.862	1278.77	3.862	1273.23	3.862	1273.19	3.862	1268.68	3.862	1267.44
3.867	2218.26	3.867	2231.87	3.867	2251.95	3.867	2273.12	3.867	2280.93	3.867	2299.27	3.867	2246.24	3.867	1920.07	3.867	1692.89	3.867	1690.35	3.867	1685.26	3.867	1689.41	3.867	1701.7	3.867	1698.85	3.867	1326.68	3.867	1312.93	3.867	1300.41	3.867	1293.33	3.867	1293.82	3.867	1290.25	3.867	1275.19	3.867	1269.88	3.867	1272.28	3.867	1264.35	3.867	1257.99
3.873	2250.39	3.873	2270.8	3.873	2289.4	3.873	2298.49	3.873	2305.3	3.873	2316.47	3.873	2265.24	3.873	1951.52	3.873	1717.25	3.873	1711.84	3.873	1696.65	3.873	1709.34	3.873	1713.75	3.873	1714.06	3.873	1334.03	3.873	1324.48	3.873	1307.02	3.873	1301.05	3.873	1295.64	3.873	1291.79	3.873	1276.2	3.873	1274.74	3.873	1273.62	3.873	1266.8	3.873	1261.1
3.878	2286.49	3.878	2294.88	3.878	2308.76	3.878	2314.83	3.878	2315.17	3.878	2328.01	3.878	2281.5	3.878	1982.51	3.878	1736.78	3.878	1724.98	3.878	1719.62	3.878	1723.65	3.878	1732.98	3.878	1736.02	3.878	1343.99	3.878	1329.34	3.878	1314.93	3.878	1309.76	3.878	1302.7	3.878	1302.85	3.878	1283.72	3.878	1277.9	3.878	1274.06	3.878	1267.67	3.878	1263.79
3.884	2298.44	3.884	2309.38	3.884	2320.05	3.884	2320.2	3.884	2312.83	3.884	2317.4	3.884	2287.9	3.884	2011.06	3.884	1760.67	3.884	1754.67	3.884	1736.95	3.884	1743.58	3.884	1748.17	3.884	1751.48	3.884	1356.17	3.884	1344.7	3.884	1330.42	3.884	1319.86	3.884	1312.26	3.884	1307.74	3.884	1295.06	3.884	1288.41	3.884	1283.76	3.884	1268.02	3.884	1266.2
3.889	2308.3	3.889	2317.58	3.889	2314.7	3.889	2316.98	3.889	2307.66	3.889	2313.21	3.889	2286.65	3.889	2043.49	3.889	1789.83	3.889	1773.24	3.889	1762.74	3.889	1771.93	3.889	1774.28	3.889	1783.44	3.889	1371.7	3.889	1360.19	3.889	1348.13	3.889	1337.88	3.889	1324.34	3.889	1318.83	3.889	1304.51	3.889	1291.89	3.889	1289.27	3.889	1281.54	3.889	1269.56
3.894	2296.99	3.894	2314.45	3.894	2306.69	3.894	2304.48	3.894	2281.66	3.894	2282.38	3.894	2273.15	3.894	2062.65	3.894	1821.72	3.894	1807.76	3.894	1786.29	3.894	1793.88	3.894	1814.19	3.894	1814.02	3.894	1406.58	3.894	1391.73	3.894	1378.09	3.894	1361.45	3.894	1353.2	3.894	1339.41	3.894	1326.43	3.894	1313.53	3.894	1303.67	3.894	1292.32	3.894	1282.23
3.9	2279.66	3.9	2293.3	3.9	2282.41	3.9	2274.09	3.9	2253.01	3.9	2253.01	3.9	2240.43	3.9	2084.18	3.9	1853.22	3.9	1835.01	3.9	1816.1	3.9	1831.07	3.9	1842.5	3.9	1847.76	3.9	1445.87	3.9	1434.32	3.9	1422.83	3.9	1396.51	3.9	1376.9	3.9	1367.21	3.9	1352.51	3.9	1333.57	3.9	1321.09	3.9	1309.45	3.9	1293.12
3.905	2243.91	3.905	2261.51	3.905	2248.71	3.905	2236.26	3.905	2213.47	3.905	2206.08	3.905	2206.75	3.905	2089.91	3.905	1888.87	3.905	1869.82	3.905	1864.38	3.905	1868.45	3.905	1896.78	3.905	1895.71	3.905	1516.22	3.905	1504.29	3.905	1492.91	3.905	1458.02	3.905	1429.34	3.905	1408.04	3.905	1385.1	3.905	1363.13	3.905	1349.64	3.905	1328.6	3.905	1319.74
3.911	2211	3.911	2223.21	3.911	2204.61	3.911	2190.89	3.911	2168.4	3.911	2160.46	3.911	2162.65	3.911	2110.27	3.911	1928.24	3.911	1912.52	3.911	1899.12	3.911	1912.52	3.911	1943.38	3.911	1945.48	3.911	1618.01	3.911	1609.64	3.911	1592.45	3.911	1537.49	3.911	1500.07	3.911	1468.26	3.911	1438.19	3.911	1409.6	3.911	1391.37	3.911	1364.38	3.911	1350.65
3.916	2166.82	3.916	2170.97	3.916	2155.86	3.916	2143.59	3.916	2109.75	3.916	2109.32	3.916	2119.96	3.916	2118.85	3.916	1975.05	3.916	1953.22	3.916	1951.72	3.916	1963.38	3.916	2012.46	3.916	2014.98	3.916	1797.94	3.916	1779.87	3.916	1765.73	3.916	1686.35	3.916	1622.33	3.916	1573.16	3.916	1519.79	3.916	1480.44	3.916	1446.14	3.916	1422.33	3.916	1393.02
3.921	2115.64	3.921	2120.74	3.921	2103.26	3.921	2079.2	3.921	2057.05	3.921	2049.44	3.921	2071.95	3.921	2126.02	3.921	2036.68	3.921	2009.56	3.921	2004.87	3.921	2018.9	3.921	2095.19	3.921	2090.09	3.921	2035.34	3.921	2024.93	3.921	1996.55	3.921	1892.63	3.921	1800.28	3.921	1722.93	3.921	1644.49	3.921	1588.11	3.921	1543.11	3.921	1498.34	3.921	1460.91
3.927	2056.3	3.927	2062.21	3.927	2037.08	3.927	2019.55	3.927	1992.32	3.927	1989.83	3.927	2025.51	3.927	2129.92	3.927	2085.85	3.927	2062.52	3.927	2061.56	3.927	2088.94	3.927	2185.15	3.927	2184.47	3.927	2435.63	3.927	2417.95	3.927	2402.28	3.927	2245.54	3.927	2111.15	3.927	1988.11	3.927	1874.13	3.927	1780.99	3.927	1700.46	3.927	1640.22	3.927	1577.21
3.932	1999.21	3.932	2005.86	3.932	1980.78	3.932	1965.5	3.932	1944.03	3.932	1931.05	3.932	1978.71	3.932	2127.4	3.932	2145.17	3.932	2121.83	3.932	2126.78	3.932	2152.46	3.932	2284.56	3.932	2280.69	3.932	2895.93	3.932	2890.85	3.932	2871.28	3.932	2676.5	3.932	2481.31	3.932	2311.72	3.932	2163.28	3.932	2031.89	3.932	1919.02	3.932	1824.5	3.932	1741.82
3.938	1944.39	3.938	1950.55	3.938	1927.56	3.938	1906.36	3.938	1887.51	3.938	1882.71	3.938	1938.32	3.938	2125.85	3.938	2204.78	3.938	2181.47	3.938	2185.33	3.938	2227.17	3.938	2402.33	3.938	2401.35	3.938	3562.22	3.938	3569	3.938	3556.05	3.938	3306.86	3.938	3078.81	3.938	2851.78	3.938	2645.2	3.938	2458.7	3.938	2295.12	3.938	2153.08	3.938	2031.14
3.943	1892.39	3.943	1890.15	3.943	1873.75	3.943	1857.82	3.943	1834.04	3.943	1832.82	3.943	1895.47	3.943	2134.31	3.943	2270.17	3.943	2248.73	3.943	2251.88	3.943	2305.09	3.943	2518.75	3.943	2526.44	3.943	4274.85	3.943	4302.88	3.943	4301.37	3.943	4013.72	3.943	3733.94	3.943	3468.34	3.943	3203.99	3.943	2966.52	3.943	2762.83	3.943	2566.95	3.943	2397.03
3.948	1842.02	3.948	1846.77	3.948	1828.38	3.948	1809.8	3.948	1799.33	3.948	1801.58	3.948	1866.62	3.948	2139.09	3.948	2329.48	3.948	2307.33	3.948	2317.03	3.948	2376.49	3.948	2644.02	3.948	2650.24	3.948	5040.34	3.948	5117.38	3.948	5132.61	3.948	4849.95	3.948	4555.69	3.948	4258.4	3.948	3970.04	3.948	3690.66	3.948	3426.97	3.948	3183.01	3.948	2961.03
3.954	1789.19	3.954	1803.08	3.954	1778.18	3.954	1769.26	3.954	1756.3	3.954	1761.55	3.954	1832.5	3.954	2127.05	3.954	2383.18	3.954	2364.6	3.954	2373.46	3.954	2438.61	3.954	2763.05	3.954	2773.5	3.954	5799.3	3.954	5906.69	3.954	5979.27	3.954	5686.97	3.954	5389.09	3.954	5099	3.954	4776.99	3.954	4455.53	3.954	4156.13	3.954	3869.16	3.954	3605.8
3.959	1758.41	3.959	1762.6	3.959	1750.94	3.959	1741.93	3.959	1732.89	3.959	1741.61	3.959	1814.75	3.959	2135.21	3.959	2423.33	3.959	2414.49	3.959	2430.02	3.959	2505.66	3.959	2884.93	3.959	2887.41	3.959	6384.59	3.959	6575.9	3.959	6684.19	3.959	6476.96	3.959	6232.78	3.959	5978.91	3.959	5706	3.959	5392.7	3.959	5082.6	3.959	4790.59	3.959	4491.22
3.965	1723.87	3.965	1741.96	3.965	1718.03	3.965	1715.18	3.965	1707.52	3.965	1718.44	3.965	1797.91	3.965	2124.46	3.965	2462.82	3.965	2466.66	3.965	2478.51	3.965	2558.24	3.965	2979.86	3.965	2997.97	3.965	6845.21	3.965	7124.38	3.965	7267.34	3.965	7139.82	3.965	6964	3.965	6763.02	3.965	6522.77	3.965	6231.43	3.965	5933.16	3.965	5640.65	3.965	5335.33
3.97	1706.19	3.97	1715.32	3.97	1706.03	3.97	1705.26	3.97	1697.78	3.97	1712.5	3.97	1789.95	3.97	2129.28	3.97	2489.21	3.97	2494.66	3.97	2510.82	3.97	2598.3	3.97	3048.4	3.97	3062.76	3.97	6931.83	3.97	7296.09	3.97	7491.85	3.97	7466.82	3.97	7409.8	3.97	7299.24	3.97	7161.87	3.97	6945.15	3.97	6708.39	3.97	6482.43	3.97	6201.85
3.975	1692.82	3.975	1708.22	3.975	1697.09	3.975	1691.41	3.975	1685.72	3.975	1702.53	3.975	1784.81	3.975	2126.21	3.975	2501.52	3.975	2522.66	3.975	2545.14	3.975	2618.07	3.975	3102.14	3.975	3118.3	3.975	6798.21	3.975	7235.11	3.975	7482.03	3.975	7620.2	3.975	7692.21	3.975	7718.15	3.975	7685.1	3.975	7582.43	3.975	7429.69	3.975	7264.84	3.975	7059.53
3.981	1691.61	3.981	1698.19	3.981	1696.85	3.981	1695.55	3.981	1698.1	3.981	1708.36	3.981	1792.17	3.981	2127.39	3.981	2516.07	3.981	2530.23	3.981	2553.38	3.981	2629.84	3.981	3109.2	3.981	3122.11	3.981	6298.26	3.981	6770.44	3.981	7045.48	3.981	7306.47	3.981	7510.07	3.981	7651.73	3.981	7739.67	3.981	7776.4	3.981	7725.76	3.981	7671.08	3.981	7578.02
3.986	1692.02	3.986	1703	3.986	1703.51	3.986	1704.76	3.986	1707.87	3.986	1720.68	3.986	1798.71	3.986	2124.51	3.986	2505.29	3.986	2531.1	3.986	2555	3.986	2630.25	3.986	3075.57	3.986	3100.15	3.986	5560.92	3.986	6053.27	3.986	6317.63	3.986	6669.1	3.986	7014.96	3.986	7295.52	3.986	7516.7	3.986	7682.1	3.986	7770.4	3.986	7849.35	3.986	7869.39
3.992	1700.12	3.992	1713.56	3.992	1713.94	3.992	1719.73	3.992	1722.34	3.992	1741.07	3.992	1811.88	3.992	2123.63	3.992	2501.37	3.992	2519.95	3.992	2539.27	3.992	2604.3	3.992	3023.81	3.992	3038.28	3.992	4733.34	3.992	5174.9	3.992	5439.87	3.992	5836.13	3.992	6226.98	3.992	6556.94	3.992	6900.59	3.992	7186.18	3.992	7384.35	3.992	7574.07	3.992	7734.02
3.997	1717.89	3.997	1731.01	3.997	1732.95	3.997	1736.84	3.997	1747.23	3.997	1770.35	3.997	1832.9	3.997	2125.54	3.997	2481.28	3.997	2504.62	3.997	2517.76	3.997	2570.39	3.997	2951.87	3.997	2969.3	3.997	3840.29	3.997	4215.93	3.997	4435.34	3.997	4815.05	3.997	5225.36	3.997	5615.89	3.997	5999.41	3.997	6385.73	3.997	6696.48	3.997	7023.13	3.997	7296.88
4.002	1742.26	4.002	1753.73	4.002	1762.88	4.002	1770.6	4.002	1778.56	4.002	1799.98	4.002	1855.86	4.002	2128.66	4.002	2451.62	4.002	2474.74	4.002	2487.32	4.002	2528.71	4.002	2871.97	4.002	2892.25	4.002	3150.37	4.002	3456.87	4.002	3623.39	4.002	3975.23	4.002	4346.28	4.002	4706.47	4.002	5094.71	4.002	5491.59	4.002	5843.17	4.002	6212.13	4.002	6550.31
4.008	1770.44	4.008	1783.71	4.008	1795.52	4.008	1796.71	4.008	1819.04	4.008	1841.48	4.008	1883.05	4.008	2126.95	4.008	2422.96	4.008	2448.63	4.008	2446.95	4.008	2479.63	4.008	2767.88	4.008	2788.29	4.008	2520.72	4.008	2713.34	4.008	2844.6	4.008	3104.61	4.008	3387.35	4.008	3699.18	4.008	4040.71	4.008	4408.85	4.008	4747.5	4.008	5140.77	4.008	5525.77
4.013	1805.6	4.013	1827.82	4.013	1832.54	4.013	1837.05	4.013	1860.55	4.013	1881.88	4.013	1917.11	4.013	2122.74	4.013	2383.09	4.013	2402.6	4.013	2404.51	4.013	2417.63	4.013	2674.04	4.013	2684.79	4.013	2103.18	4.013	2235.16	4.013	2307.56	4.013	2500.25	4.013	2720.37	4.013	2950.64	4.013	3225.32	4.013	3516.25	4.013	3815.92	4.013	4157.92	4.013	4504.35
4.019	1848.26	4.019	1860.8	4.019	1875.59	4.019	1878.08	4.019	1904.68	4.019	1934.44	4.019	1954.5	4.019	2125.47	4.019	2342.55	4.019	2371.88	4.019	2360.28	4.019	2371.56	4.019	2575.93	4.019	2589.15	4.019	1793.68	4.019	1866.68	4.019	1914.48	4.019	2043.73	4.019	2185.9	4.019	2347.16	4.019	2537.64	4.019	2751.51	4.019	2981.69	4.019	3261.2	4.019	3546.48
4.024	1893.12	4.024	1915.7	4.024	1920.94	4.024	1937.76	4.024	1956.31	4.024	1979.97	4.024	1995.89	4.024	2127.38	4.024	2296.48	4.024	2325.82	4.024	2315.88	4.024	2320.18	4.024	2483.18	4.024	2491.2	4.024	1616.72	4.024	1650.38	4.024	1669.58	4.024	1755.85	4.024	1850.11	4.024	1951.46	4.024	2090.48	4.024	2235.87	4.024	2397.63	4.024	2603.93	4.024	2811.14
4.029	1947.17	4.029	1968.62	4.029	1979.29	4.029	1999.46	4.029	2015.46	4.029	2049.47	4.029	2043.05	4.029	2134.84	4.029	2258.02	4.029	2278.1	4.029	2264.22	4.029	2266.57	4.029	2383.99	4.029	2402.11	4.029	1477.57	4.029	1490.12	4.029	1497.14	4.029	1547.61	4.029	1600.86	4.029	1668.09	4.029	1755.9	4.029	1838.88	4.029	1943.03	4.029	2071.69	4.029	2218.29
4.035	2000.5	4.035	2024.04	4.035	2036.13	4.035	2056.45	4.035	2073.39	4.035	2105.17	4.035	2086.22	4.035	2143.79	4.035	2218.06	4.035	2236.14	4.035	2225.18	4.035	2218.24	4.035	2305.51	4.035	2315.96	4.035	1404.66	4.035	1411.49	4.035	1401.92	4.035	1434.14	4.035	1469.92	4.035	1512.73	4.035	1564.22	4.035	1615.2	4.035	1682.98	4.035	1757.9	4.035	1856.15
4.04	2062.56	4.04	2087.57	4.04	2092.51	4.04	2121.44	4.04	2135.19	4.04	2162.39	4.04	2132.63	4.04	2152.17	4.04	2189.59	4.04	2197.97	4.04	2176.48	4.04	2172.15	4.04	2217.28	4.04	2225.86	4.04	1347.12	4.04	1348.28	4.04	1337.89	4.04	1355.47	4.04	1378.4	4.04	1399.47	4.04	1435.62	4.04	1467.72	4.04	1503.98	4.04	1550.85	4.04	1606.88
4.046	2130.47	4.046	2149.45	4.046	2168.51	4.046	2181.73	4.046	2205.72	4.046	2226.74	4.046	2190.35	4.046	2166.23	4.046	2154.09	4.046	2160.53	4.046	2144.13	4.046	2119.75	4.046	2142.83	4.046	2144.52	4.046	1312.5	4.046	1304.68	4.046	1292.62	4.046	1309.33	4.046	1323.19	4.046	1335.36	4.046	1360.46	4.046	1373.98	4.046	1394.82	4.046	1422.15	4.046	1459.69
4.051	2201.21	4.051	2213.4	4.051	2232.49	4.051	2251.07	4.051	2266.37	4.051	2293.88	4.051	2239.14	4.051	2170.76	4.051	2120.74	4.051	2124.62	4.051	2102.53	4.051	2081.8	4.051	2083.62	4.051	2075.22	4.051	1279.56	4.051	1274.33	4.051	1264.45	4.051	1270.32	4.051	1283.93	4.051	1289.91	4.051	1306.25	4.051	1312.36	4.051	1324.76	4.051	1338.13	4.051	1366.23
4.056	2265.45	4.056	2282.07	4.056	2305.48	4.056	2315.79	4.056	2340.97	4.056	2352.74	4.056	2291.34	4.056	2179.39	4.056	2086.31	4.056	2091.45	4.056	2070.06	4.056	2043.5	4.056	2018.55	4.056	2014.12	4.056	1262.76	4.056	1255	4.056	1240.75	4.056	1248.31	4.056	1256.07	4.056	1259.2	4.056	1269.33	4.056	1271.56	4.056	1278.66	4.056	1290.5	4.056	1308.65
4.062	2336.96	4.062	2348.89	4.062	2366.95	4.062	2385.71	4.062	2410.55	4.062	2417.46	4.062	2336.77	4.062	2186.26	4.062	2055.34	4.062	2053.66	4.062	2035.88	4.062	2011.72	4.062	1964.54	4.062	1960.07	4.062	1244.05	4.062	1233.34	4.062	1220.13	4.062	1225.52	4.062	1230.61	4.062	1229.14	4.062	1235.02	4.062	1237.05	4.062	1245.24	4.062	1250.49	4.062	1264.85
4.067	2406.66	4.067	2425.18	4.067	2439.31	4.067	2450.28	4.067	2476.35	4.067	2479.23	4.067	2391.06	4.067	2198.28	4.067	2023.56	4.067	2026.47	4.067	2009.09	4.067	1977.22	4.067	1909.28	4.067	1909.74	4.067	1228.83	4.067	1218.85	4.067	1208.15	4.067	1210.61	4.067	1215.14	4.067	1212.7	4.067	1216.88	4.067	1218.19	4.067	1220.34	4.067	1224.29	4.067	1231.66
4.073	2470.58	4.073	2493.04	4.073	2494.16	4.073	2517.09	4.073	2531.33	4.073	2531.56	4.073	2434.74	4.073	2202.27	4.073	1995.06	4.073	1998.95	4.073	1981.88	4.073	1956.75	4.073	1874.63	4.073	1865.18	4.073	1212.24	4.073	1201.65	4.073	1197.01	4.073	1199.31	4.073	1203.24	4.073	1197.46	4.073	1197.87	4.073	1198.21	4.073	1202.54	4.073	1203.21	4.073	1208.77
4.078	2530.11	4.078	2554.36	4.078	2558.61	4.078	2568.35	4.078	2588.99	4.078	2585.5	4.078	2468.92	4.078	2202.24	4.078	1967.4	4.078	1970.45	4.078	1962.12	4.078	1929.08	4.078	1831.18	4.078	1831.44	4.078	1206.29	4.078	1193.68	4.078	1183.46	4.078	1189.54	4.078	1188.28	4.078	1188.88	4.078	1186.63	4.078	1185.4	4.078	1183.39	4.078	1185.42	4.078	1190.71
4.083	2592.19	4.083	2608.89	4.083	2621.33	4.083	2629.7	4.083	2634.01	4.083	2627.89	4.083	2498.68	4.083	2203.93	4.083	1948.37	4.083	1946.5	4.083	1937.61	4.083	1910.49	4.083	1797.09	4.083	1792.37	4.083	1195.31	4.083	1184.67	4.083	1176.72	4.083	1175.6	4.083	1179.03	4.083	1174.88	4.083	1175.45	4.083	1174.51	4.083	1171.94	4.083	1170.49	4.083	1176.19
4.089	2637.07	4.089	2661.18	4.089	2662.54	4.089	2672.28	4.089	2661.49	4.089	2654.05	4.089	2518.52	4.089	2202.05	4.089	1917.15	4.089	1915.98	4.089	1912.9	4.089	1885.59	4.089	1773.14	4.089	1768.64	4.089	1183.22	4.089	1178.83	4.089	1160.6	4.089	1167.92	4.089	1168.98	4.089	1169.54	4.089	1164.92	4.089	1164.57	4.089	1158.66	4.089	1155.04	4.089	1165.78
4.094	2688.61	4.094	2698.22	4.094	2700.73	4.094	2707.74	4.094	2701.48	4.094	2678.37	4.094	2540.83	4.094	2198.59	4.094	1903.86	4.094	1899.07	4.094	1892.37	4.094	1871.84	4.094	1752.96	4.094	1746.35	4.094	1176.22	4.094	1175.51	4.094	1158.21	4.094	1157.73	4.094	1164.46	4.094	1153.64	4.094	1152.71	4.094	1151.48	4.094	1145.49	4.094	1146.26	4.094	1154.44
4.1	2721.82	4.1	2729.84	4.1	2730.05	4.1	2728.69	4.1	2720.66	4.1	2692.65	4.1	2547.36	4.1	2192.73	4.1	1878.18	4.1	1877.28	4.1	1872.98	4.1	1851.6	4.1	1731.41	4.1	1723.66	4.1	1169.88	4.1	1162.65	4.1	1150.57	4.1	1153.71	4.1	1155.1	4.1	1149.45	4.1	1147.59	4.1	1145.2	4.1	1140.63	4.1	1139.11	4.1	1146.39
4.105	2746.11	4.105	2756.2	4.105	2750.84	4.105	2738.74	4.105	2731.87	4.105	2698.51	4.105	2545.52	4.105	2179.65	4.105	1860.07	4.105	1859.75	4.105	1858.92	4.105	1841.05	4.105	1713.32	4.105	1702.94	4.105	1161.03	4.105	1158.46	4.105	1140.65	4.105	1146.09	4.105	1144.63	4.105	1137.11	4.105	1138.51	4.105	1137.47	4.105	1131.02	4.105	1130.37	4.105	1133.9
4.11	2763.72	4.11	2768.1	4.11	2762.56	4.11	2745.86	4.11	2735.45	4.11	2694.84	4.11	2534.47	4.11	2171.44	4.11	1844.06	4.11	1849.22	4.11	1838.71	4.11	1817	4.11	1699.15	4.11	1686.46	4.11	1158.64	4.11	1149.37	4.11	1140.53	4.11	1142.59	4.11	1135.81	4.11	1130.22	4.11	1130.81	4.11	1131.73	4.11	1123.55	4.11	1128.06	4.11	1128.87
4.116	2759.94	4.116	2773.72	4.116	2761.67	4.116	2738.65	4.116	2718.28	4.116	2671.93	4.116	2522.64	4.116	2149.11	4.116	1828.19	4.116	1827.13	4.116	1829.39	4.116	1805.31	4.116	1679.61	4.116	1673.36	4.116	1152.53	4.116	1147.36	4.116	1133.74	4.116	1138.85	4.116	1131.86	4.116	1125.5	4.116	1126.65	4.116	1121.51	4.116	1121.66	4.116	1116.05	4.116	1118.24
4.121	2757.57	4.121	2761.05	4.121	2745.36	4.121	2730.7	4.121	2705.36	4.121	2652.32	4.121	2502.15	4.121	2130.08	4.121	1815.9	4.121	1815.55	4.121	1814.54	4.121	1790.07	4.121	1666.19	4.121	1663.47	4.121	1150.15	4.121	1138.74	4.121	1130.9	4.121	1129.15	4.121	1130.79	4.121	1120.08	4.121	1119.46	4.121	1121.5	4.121	1116.6	4.121	1118.26	4.121	1110.95
4.127	2742.63	4.127	2748.05	4.127	2728.6	4.127	2714.83	4.127	2676.54	4.127	2621.66	4.127	2471.74	4.127	2109.25	4.127	1800	4.127	1806.38	4.127	1802.04	4.127	1778.91	4.127	1655.99	4.127	1645.32	4.127	1145.74	4.127	1136.74	4.127	1130.3	4.127	1123.27	4.127	1126.7	4.127	1116.14	4.127	1115.78	4.127	1109.59	4.127	1115.54	4.127	1104.03	4.127	1105.7
4.132	2721.28	4.132	2718.57	4.132	2710.38	4.132	2677.57	4.132	2646.3	4.132	2593.16	4.132	2435.65	4.132	2085.33	4.132	1795.32	4.132	1787.74	4.132	1791.23	4.132	1770.7	4.132	1647.38	4.132	1639.14	4.132	1141.65	4.132	1137.17	4.132	1127.54	4.132	1117.41	4.132	1121.99	4.132	1112.07	4.132	1118.17	4.132	1107.37	4.132	1104.93	4.132	1102.4	4.132	1105.06
4.137	2685.43	4.137	2689.75	4.137	2668.86	4.137	2651.1	4.137	2607.71	4.137	2547.05	4.137	2393.86	4.137	2055.18	4.137	1772.68	4.137	1778.8	4.137	1779.15	4.137	1763.93	4.137	1638.89	4.137	1633.34	4.137	1139.04	4.137	1129.14	4.137	1118.78	4.137	1120.28	4.137	1114.81	4.137	1108.14	4.137	1108.94	4.137	1108.06	4.137	1099.56	4.137	1100.31	4.137	1099.82
4.143	2644.17	4.143	2648.21	4.143	2629.44	4.143	2595.12	4.143	2561.05	4.143	2515.3	4.143	2356.65	4.143	2023.99	4.143	1759.13	4.143	1770.45	4.143	1765.96	4.143	1755.52	4.143	1635.75	4.143	1624.5	4.143	1132.02	4.143	1124.94	4.143	1114.4	4.143	1110.5	4.143	1109.89	4.143	1103.91	4.143	1106.26	4.143	1104.68	4.143	1096.83	4.143	1093.6	4.143	1090.78
4.148	2603.21	4.148	2613.54	4.148	2587.2	4.148	2558.24	4.148	2514.83	4.148	2460.92	4.148	2311.69	4.148	1994.49	4.148	1752.46	4.148	1756.54	4.148	1757.23	4.148	1750.32	4.148	1633.06	4.148	1627.23	4.148	1130.78	4.148	1123.16	4.148	1112.93	4.148	1112.63	4.148	1107.3	4.148	1102.04	4.148	1104.1	4.148	1099.99	4.148	1092.09	4.148	1092.36	4.148	1089.43
4.154	2549.53	4.154	2556.08	4.154	2537.32	4.154	2501.64	4.154	2464.84	4.154	2415.65	4.154	2264.42	4.154	1968.06	4.154	1740.93	4.154	1747.09	4.154	1744.64	4.154	1739.8	4.154	1627.55	4.154	1621.53	4.154	1125.69	4.154	1114.04	4.154	1111.85	4.154	1107.18	4.154	1107.49	4.154	1100.03	4.154	1099.75	4.154	1093.92	4.154	1088.09	4.154	1083.19	4.154	1080.54
4.159	2505.45	4.159	2509.88	4.159	2480.63	4.159	2455.62	4.159	2408.08	4.159	2361.66	4.159	2225.6	4.159	1934.41	4.159	1732.08	4.159	1734.84	4.159	1737.43	4.159	1734.13	4.159	1626.19	4.159	1621.88	4.159	1120.65	4.159	1119.12	4.159	1105.76	4.159	1102.37	4.159	1099.11	4.159	1098.23	4.159	1096.84	4.159	1090.41	4.159	1083.15	4.159	1083.61	4.159	1082.34
4.164	2450.97	4.164	2453.4	4.164	2433.7	4.164	2393.05	4.164	2358.46	4.164	2310.88	4.164	2177.01	4.164	1909.94	4.164	1723.31	4.164	1726.47	4.164	1728.09	4.164	1719.97	4.164	1627.43	4.164	1623.13	4.164	1123.99	4.164	1111.8	4.164	1104.61	4.164	1104.62	4.164	1099.34	4.164	1097.71	4.164	1093.3	4.164	1088.12	4.164	1088.24	4.164	1079.46	4.164	1076.3
4.17	2395.86	4.17	2405.18	4.17	2373.87	4.17	2347.37	4.17	2308.08	4.17	2266.16	4.17	2136.21	4.17	1884.01	4.17	1715.17	4.17	1718.53	4.17	1723.17	4.17	1714.15	4.17	1618.68	4.17	1616.59	4.17	1118.9	4.17	1110.95	4.17	1099.01	4.17	1100.77	4.17	1097.79	4.17	1093.51	4.17	1084.82	4.17	1086.33	4.17	1079.44	4.17	1076.76	4.17	1076.74
4.175	2336.42	4.175	2340.3	4.175	2314.89	4.175	2288.49	4.175	2251.63	4.175	2208.02	4.175	2093.56	4.175	1858.08	4.175	1707.56	4.175	1712.96	4.175	1711.69	4.175	1705.03	4.175	1621.88	4.175	1619.6	4.175	1114.8	4.175	1110.72	4.175	1097.99	4.175	1098.36	4.175	1096.88	4.175	1093.55	4.175	1081.49	4.175	1083.67	4.175	1076.29	4.175	1071.95	4.175	1072.64
4.181	2286.41	4.181	2294.64	4.181	2263.17	4.181	2248.94	4.181	2211.55	4.181	2168.22	4.181	2052.88	4.181	1840.02	4.181	1697.46	4.181	1702.92	4.181	1706.09	4.181	1696.97	4.181	1619.84	4.181	1613.88	4.181	1116.38	4.181	1105.05	4.181	1097.74	4.181	1095.85	4.181	1092.78	4.181	1090.61	4.181	1081.88	4.181	1083.34	4.181	1074.1	4.181	1070.86	4.181	1068.36
4.186	2234.97	4.186	2239.07	4.186	2218.83	4.186	2192.48	4.186	2158.49	4.186	2117.36	4.186	2014.51	4.186	1808.58	4.186	1686.53	4.186	1691.12	4.186	1700.98	4.186	1687.85	4.186	1613.87	4.186	1610.76	4.186	1112.4	4.186	1103.1	4.186	1095.93	4.186	1094.37	4.186	1094.37	4.186	1085.23	4.186	1079.19	4.186	1078.49	4.186	1073.64	4.186	1067.56	4.186	1065.41
4.191	2180.14	4.191	2186.09	4.191	2164.76	4.191	2143.59	4.191	2110.27	4.191	2074.55	4.191	1977.16	4.191	1789.16	4.191	1676.55	4.191	1679.09	4.191	1685.54	4.191	1680.14	4.191	1604.8	4.191	1604.12	4.191	1113.48	4.191	1101.65	4.191	1096.65	4.191	1092.22	4.191	1084.1	4.191	1084.92	4.191	1078.26	4.191	1073.75	4.191	1070.45	4.191	1068.97	4.191	1063.54
4.197	2134.46	4.197	2139.64	4.197	2119.19	4.197	2099.06	4.197	2068.46	4.197	2041.48	4.197	1940	4.197	1767.52	4.197	1673.6	4.197	1671.05	4.197	1682.83	4.197	1675.17	4.197	1600.38	4.197	1593.81	4.197	1111.98	4.197	1102.89	4.197	1094.84	4.197	1093.5	4.197	1092.07	4.197	1085.41	4.197	1078.82	4.197	1072.59	4.197	1073.28	4.197	1069.04	4.197	1060.37
4.202	2083.34	4.202	2092.93	4.202	2070.34	4.202	2060.01	4.202	2028.76	4.202	1995.48	4.202	1909.63	4.202	1745.83	4.202	1663.72	4.202	1668.08	4.202	1664.57	4.202	1662.89	4.202	1588.45	4.202	1583.42	4.202	1109.93	4.202	1098.17	4.202	1092.38	4.202	1085.84	4.202	1080.35	4.202	1077.91	4.202	1078.22	4.202	1065.97	4.202	1069.27	4.202	1066.36	4.202	1059.08
4.208	2035.04	4.208	2045.36	4.208	2029.52	4.208	2012.72	4.208	1987.34	4.208	1962.75	4.208	1879.05	4.208	1729.06	4.208	1654.27	4.208	1657.37	4.208	1658	4.208	1659.3	4.208	1575.21	4.208	1566.45	4.208	1104.71	4.208	1096.64	4.208	1090.74	4.208	1085.57	4.208	1080.54	4.208	1076.92	4.208	1074.99	4.208	1063.63	4.208	1070.03	4.208	1063.11	4.208	1054.71
4.213	1995.85	4.213	2007.37	4.213	1983.09	4.213	1975.52	4.213	1951.48	4.213	1919.98	4.213	1849.88	4.213	1706.53	4.213	1647.27	4.213	1655.08	4.213	1650.75	4.213	1646.84	4.213	1565.28	4.213	1555.64	4.213	1104.2	4.213	1097.88	4.213	1089.88	4.213	1088.16	4.213	1079.86	4.213	1076.03	4.213	1076.44	4.213	1068.42	4.213	1065.04	4.213	1062	4.213	1054.85
4.218	1959.28	4.218	1967.27	4.218	1948.48	4.218	1941.62	4.218	1916.69	4.218	1891.96	4.218	1823.07	4.218	1690.38	4.218	1637.43	4.218	1641.99	4.218	1646.49	4.218	1634.33	4.218	1547.61	4.218	1549.63	4.218	1103.14	4.218	1095.09	4.218	1089.63	4.218	1087.93	4.218	1079.49	4.218	1077.67	4.218	1070.15	4.218	1071.29	4.218	1061.73	4.218	1053.57	4.218	1052.5
4.224	1921.36	4.224	1933.83	4.224	1911.72	4.224	1901.21	4.224	1882.38	4.224	1860.62	4.224	1796.64	4.224	1673.37	4.224	1633.34	4.224	1636.62	4.224	1633.92	4.224	1624.88	4.224	1534.44	4.224	1529.13	4.224	1104.73	4.224	1094.52	4.224	1087.98	4.224	1083.85	4.224	1078.97	4.224	1074.17	4.224	1070.15	4.224	1068.43	4.224	1062.43	4.224	1055.06	4.224	1050.25
4.229	1886.66	4.229	1896.88	4.229	1883.18	4.229	1870.34	4.229	1852.05	4.229	1833.24	4.229	1777.61	4.229	1658.82	4.229	1623.35	4.229	1626.69	4.229	1620.36	4.229	1612.88	4.229	1517.42	4.229	1522.14	4.229	1106.8	4.229	1090.98	4.229	1085.85	4.229	1082.55	4.229	1075.38	4.229	1075.38	4.229	1066.35	4.229	1064.61	4.229	1059.15	4.229	1053.52	4.229	1049.68
4.235	1855.87	4.235	1869.23	4.235	1851.89	4.235	1847.36	4.235	1826.12	4.235	1813.52	4.235	1753.93	4.235	1652.15	4.235	1622.07	4.235	1614.95	4.235	1609.09	4.235	1606.87	4.235	1511.11	4.235	1502.48	4.235	1101.99	4.235	1093.53	4.235	1089.86	4.235	1084.04	4.235	1077.19	4.235	1077.78	4.235	1066.09	4.235	1063.9	4.235	1061.69	4.235	1051.64	4.235	1053.53
4.24	1827.58	4.24	1837.32	4.24	1818.35	4.24	1818.76	4.24	1801.4	4.24	1781.6	4.24	1734.51	4.24	1639.3	4.24	1605.59	4.24	1606.91	4.24	1593.71	4.24	1586.95	4.24	1496.65	4.24	1497.21	4.24	1098.36	4.24	1093.52	4.24	1087.98	4.24	1080.94	4.24	1077.17	4.24	1073.23	4.24	1067.75	4.24	1063.21	4.24	1061.01	4.24	1053.45	4.24	1045.38
4.245	1798.09	4.245	1813.85	4.245	1794.73	4.245	1792.08	4.245	1777.6	4.245	1761.16	4.245	1718.28	4.245	1625.62	4.245	1600.93	4.245	1595.88	4.245	1583.72	4.245	1575.91	4.245	1489.94	4.245	1482.08	4.245	1100.4	4.245	1094.91	4.245	1088.48	4.245	1083.55	4.245	1081.25	4.245	1075.72	4.245	1069.24	4.245	1060.55	4.245	1062.36	4.245	1051.42	4.245	1047.9
4.251	1774.71	4.251	1786.1	4.251	1765.57	4.251	1772.7	4.251	1756.13	4.251	1740.9	4.251	1697.65	4.251	1611.57	4.251	1596.87	4.251	1591.88	4.251	1576.72	4.251	1566.43	4.251	1474.15	4.251	1475.8	4.251	1102.44	4.251	1099.3	4.251	1093.78	4.251	1090.05	4.251	1081.88	4.251	1078.1	4.251	1070.18	4.251	1061.25	4.251	1060.77	4.251	1054.36	4.251	1050.67
4.256	1754.24	4.256	1761.3	4.256	1744.5	4.256	1747.19	4.256	1738.64	4.256	1721.21	4.256	1683.72	4.256	1597.47	4.256	1579.81	4.256	1577.8	4.256	1562.57	4.256	1551.61	4.256	1463.59	4.256	1458.15	4.256	1100.84	4.256	1098.45	4.256	1097.65	4.256	1089.45	4.256	1086.47	4.256	1075.82	4.256	1073.26	4.256	1061.98	4.256	1058	4.256	1053.63	4.256	1050.64
4.262	1729.83	4.262	1738.76	4.262	1720.26	4.262	1727.31	4.262	1713.21	4.262	1702.08	4.262	1667.55	4.262	1584.47	4.262	1571.96	4.262	1565.4	4.262	1549.94	4.262	1537.56	4.262	1453.97	4.262	1447.76	4.262	1105.12	4.262	1102.95	4.262	1101.85	4.262	1095.51	4.262	1088.53	4.262	1081.43	4.262	1079.94	4.262	1068.16	4.262	1062.7	4.262	1055.66	4.262	1053.7
4.267	1705.12	4.267	1715.74	4.267	1700.75	4.267	1705.76	4.267	1696.88	4.267	1679.21	4.267	1653.02	4.267	1572.19	4.267	1555.28	4.267	1549.11	4.267	1538.11	4.267	1517.42	4.267	1439.38	4.267	1432.22	4.267	1105.32	4.267	1102.85	4.267	1109.54	4.267	1100.42	4.267	1093.77	4.267	1083.55	4.267	1081.05	4.267	1069.21	4.267	1061.94	4.267	1059.15	4.267	1055.5
4.272	1685.06	4.272	1699.16	4.272	1685.87	4.272	1688.81	4.272	1675.31	4.272	1670.24	4.272	1644.07	4.272	1564.06	4.272	1553.4	4.272	1542.68	4.272	1525.36	4.272	1508.21	4.272	1429.58	4.272	1424.05	4.272	1115.16	4.272	1111.27	4.272	1119.84	4.272	1106.29	4.272	1102.03	4.272	1092.42	4.272	1090.13	4.272	1079.07	4.272	1068.26	4.272	1064.74	4.272	1055.94
4.278	1668.07	4.278	1675.46	4.278	1671.39	4.278	1667.56	4.278	1663.6	4.278	1653.2	4.278	1629.03	4.278	1559.19	4.278	1538.3	4.278	1529.97	4.278	1510.97	4.278	1487.98	4.278	1416.69	4.278	1410.22	4.278	1117.08	4.278	1119.73	4.278	1125.28	4.278	1113.09	4.278	1110.21	4.278	1099.85	4.278	1092.06	4.278	1085.95	4.278	1074.95	4.278	1068.68	4.278	1065.13
4.283	1651.11	4.283	1659.6	4.283	1650.01	4.283	1654.23	4.283	1648.49	4.283	1641.31	4.283	1616.85	4.283	1545.22	4.283	1528.37	4.283	1516.08	4.283	1491.05	4.283	1474.12	4.283	1408.16	4.283	1402.49	4.283	1125.15	4.283	1133.12	4.283	1137.82	4.283	1124.35	4.283	1117.18	4.283	1108.07	4.283	1103.44	4.283	1089.31	4.283	1084.24	4.283	1079.94	4.283	1067.89
4.289	1637.9	4.289	1644.76	4.289	1644	4.289	1636.88	4.289	1632.33	4.289	1631.4	4.289	1608.5	4.289	1533.52	4.289	1518.68	4.289	1504.1	4.289	1482.56	4.289	1465.13	4.289	1394.75	4.289	1392.15	4.289	1133.2	4.289	1137.78	4.289	1147.48	4.289	1135.66	4.289	1129.56	4.289	1121.66	4.289	1107.64	4.289	1103.86	4.289	1090.29	4.289	1081	4.289	1079.06
4.294	1617.32	4.294	1631.2	4.294	1619	4.294	1626.23	4.294	1623.66	4.294	1617.19	4.294	1595.98	4.294	1523.9	4.294	1507.67	4.294	1489.75	4.294	1465.12	4.294	1447.51	4.294	1384.39	4.294	1386.54	4.294	1144.58	4.294	1157.13	4.294	1161.72	4.294	1153.15	4.294	1134.39	4.294	1128.88	4.294	1124.99	4.294	1107.93	4.294	1104.35	4.294	1093.48	4.294	1089.21
4.299	1609.37	4.299	1619.89	4.299	1620.53	4.299	1611.8	4.299	1610.34	4.299	1610.92	4.299	1593.6	4.299	1513.76	4.299	1495.35	4.299	1480.63	4.299	1451.34	4.299	1433.02	4.299	1376.46	4.299	1371.37	4.299	1159.96	4.299	1173.48	4.299	1177.35	4.299	1165.3	4.299	1153.27	4.299	1143.71	4.299	1132.89	4.299	1118.51	4.299	1114.2	4.299	1103.27	4.299	1094.33
4.305	1597.58	4.305	1608.74	4.305	1607.01	4.305	1607.71	4.305	1596.33	4.305	1597.67	4.305	1578	4.305	1507.66	4.305	1476.56	4.305	1458.69	4.305	1439.71	4.305	1414.46	4.305	1362.91	4.305	1364.48	4.305	1176.46	4.305	1188.22	4.305	1192.43	4.305	1177.33	4.305	1168.87	4.305	1158.11	4.305	1145.91	4.305	1136.92	4.305	1122.28	4.305	1109.9	4.305	1107.04
4.31	1592.67	4.31	1601.98	4.31	1598.22	4.31	1596.55	4.31	1587.63	4.31	1590.97	4.31	1576.58	4.31	1493.42	4.31	1470.09	4.31	1449.7	4.31	1426.99	4.31	1409.19	4.31	1356.13	4.31	1349.98	4.31	1199.19	4.31	1207.93	4.31	1210.5	4.31	1193.95	4.31	1180.4	4.31	1170.51	4.31	1154.8	4.31	1142.86	4.31	1133.43	4.31	1120.53	4.31	1118.6
4.316	1583.44	4.316	1588.98	4.316	1588.06	4.316	1584.45	4.316	1572.62	4.316	1580.33	4.316	1566.4	4.316	1482.33	4.316	1453.31	4.316	1435.23	4.316	1414.98	4.316	1395.27	4.316	1343.42	4.316	1338.42	4.316	1225.99	4.316	1229.69	4.316	1231.95	4.316	1216.02	4.316	1202.47	4.316	1191.99	4.316	1175.2	4.316	1161.95	4.316	1152.03	4.316	1133.18	4.316	1131.71
4.321	1572.7	4.321	1584.99	4.321	1576.9	4.321	1577.14	4.321	1570.91	4.321	1572.98	4.321	1560.89	4.321	1479.14	4.321	1448.74	4.321	1427.71	4.321	1397.89	4.321	1387.84	4.321	1337.39	4.321	1334.26	4.321	1249.56	4.321	1251.31	4.321	1255	4.321	1240.81	4.321	1219.04	4.321	1208.37	4.321	1196.06	4.321	1178.08	4.321	1168.56	4.321	1153.98	4.321	1141.06
4.326	1563.67	4.326	1572.67	4.326	1572.75	4.326	1573.81	4.326	1564.34	4.326	1563.72	4.326	1551.05	4.326	1469.35	4.326	1431.75	4.326	1410.05	4.326	1391.16	4.326	1375.83	4.326	1330.45	4.326	1324.86	4.326	1269.84	4.326	1278.02	4.326	1281.13	4.326	1269.6	4.326	1248.66	4.326	1237.38	4.326	1221.04	4.326	1202.71	4.326	1189.48	4.326	1173.05	4.326	1165.9
4.332	1557.79	4.332	1561.7	4.332	1561.54	4.332	1567.69	4.332	1556.92	4.332	1555.57	4.332	1548.07	4.332	1464.02	4.332	1423.32	4.332	1405.01	4.332	1378.5	4.332	1366.23	4.332	1322.02	4.332	1318.8	4.332	1280.72	4.332	1295.47	4.332	1309.76	4.332	1291.56	4.332	1277.16	4.332	1257.23	4.332	1245	4.332	1224.8	4.332	1213.78	4.332	1194.7	4.332	1180.3
4.337	1550.56	4.337	1560.83	4.337	1551.35	4.337	1555.91	4.337	1548.16	4.337	1548	4.337	1535.18	4.337	1452.11	4.337	1413.09	4.337	1392.68	4.337	1374.35	4.337	1350.88	4.337	1317.98	4.337	1312.77	4.337	1294.82	4.337	1317.64	4.337	1338.55	4.337	1317.16	4.337	1299.38	4.337	1289.09	4.337	1272.98	4.337	1257.11	4.337	1242.03	4.337	1222.45	4.337	1206.5
4.343	1543.57	4.343	1550.4	4.343	1546.88	4.343	1550.16	4.343	1542.85	4.343	1545.32	4.343	1533.53	4.343	1448.89	4.343	1404.22	4.343	1381.08	4.343	1360.54	4.343	1346.83	4.343	1307.23	4.343	1300.05	4.343	1297.02	4.343	1337.13	4.343	1361.58	4.343	1342.78	4.343	1328.74	4.343	1308.55	4.343	1296.27	4.343	1277.98	4.343	1261.95	4.343	1246.79	4.343	1228.82
4.348	1536.91	4.348	1545.43	4.348	1540.9	4.348	1540.06	4.348	1538.94	4.348	1535.91	4.348	1524.55	4.348	1438.71	4.348	1390.81	4.348	1374.11	4.348	1348.25	4.348	1334.67	4.348	1299.67	4.348	1297.84	4.348	1299.38	4.348	1358.14	4.348	1377.89	4.348	1360.85	4.348	1349.44	4.348	1338.4	4.348	1321.42	4.348	1310.91	4.348	1293.54	4.348	1274.91	4.348	1259.59
4.353	1525.47	4.353	1537.82	4.353	1532	4.353	1535.95	4.353	1530	4.353	1531.58	4.353	1519.74	4.353	1431.07	4.353	1382.84	4.353	1367.02	4.353	1339.44	4.353	1324.75	4.353	1292.82	4.353	1290.34	4.353	1298.27	4.353	1360.41	4.353	1397.14	4.353	1384.79	4.353	1376.62	4.353	1361.97	4.353	1346.46	4.353	1336.01	4.353	1313.23	4.353	1306.15	4.353	1281.65
4.359	1514.82	4.359	1529.22	4.359	1525.07	4.359	1524.93	4.359	1524.36	4.359	1520.84	4.359	1510.53	4.359	1423.99	4.359	1370.75	4.359	1355.01	4.359	1327.82	4.359	1321.61	4.359	1291.58	4.359	1287.34	4.359	1288.15	4.359	1370.1	4.359	1408.12	4.359	1400.56	4.359	1391.1	4.359	1386.2	4.359	1364.51	4.359	1353.19	4.359	1342.05	4.359	1330.37	4.359	1315.15
4.364	1512.6	4.364	1518.62	4.364	1517	4.364	1517.84	4.364	1518.5	4.364	1516.48	4.364	1497.89	4.364	1410.21	4.364	1366.83	4.364	1348.34	4.364	1327.3	4.364	1315	4.364	1283.97	4.364	1291.01	4.364	1285.13	4.364	1376.94	4.364	1431.4	4.364	1423.61	4.364	1415.92	4.364	1411.14	4.364	1395	4.364	1378.96	4.364	1362.72	4.364	1350.02	4.364	1337.19
4.37	1506.21	4.37	1511.73	4.37	1511.27	4.37	1510.1	4.37	1511.31	4.37	1504.43	4.37	1492.2	4.37	1401.89	4.37	1352.23	4.37	1337.16	4.37	1311.56	4.37	1305.37	4.37	1286.69	4.37	1279.14	4.37	1285.7	4.37	1390.76	4.37	1442.67	4.37	1437.08	4.37	1421.68	4.37	1419.51	4.37	1410.12	4.37	1394.16	4.37	1383.12	4.37	1371.39	4.37	1364.42
4.375	1494.73	4.375	1502.62	4.375	1506.24	4.375	1504.82	4.375	1503.49	4.375	1492.99	4.375	1485.57	4.375	1403.42	4.375	1344.84	4.375	1333.09	4.375	1312.56	4.375	1302.08	4.375	1275.96	4.375	1281.63	4.375	1306.54	4.375	1400.36	4.375	1465.95	4.375	1464.93	4.375	1458.52	4.375	1448.17	4.375	1436.53	4.375	1420.41	4.375	1412.15	4.375	1403.2	4.375	1389.7
4.38	1492.1	4.38	1497.83	4.38	1495.13	4.38	1488.11	4.38	1490.84	4.38	1490.55	4.38	1475.61	4.38	1391.32	4.38	1337.42	4.38	1326.03	4.38	1305.53	4.38	1295.77	4.38	1275.36	4.38	1274.27	4.38	1322.89	4.38	1426.34	4.38	1480.08	4.38	1480.9	4.38	1470.58	4.38	1464.19	4.38	1449.15	4.38	1439.77	4.38	1430.73	4.38	1420.6	4.38	1409.36
4.386	1483.26	4.386	1491.78	4.386	1484.71	4.386	1488.7	4.386	1483.31	4.386	1480.89	4.386	1468.76	4.386	1386.42	4.386	1337.13	4.386	1320.18	4.386	1299.14	4.386	1291.73	4.386	1267.97	4.386	1273.33	4.386	1357.65	4.386	1452.64	4.386	1500.75	4.386	1498.12	4.386	1491.98	4.386	1488.97	4.386	1481.37	4.386	1469.56	4.386	1454.32	4.386	1445.43	4.386	1439.93
4.391	1475.93	4.391	1482.09	4.391	1473.96	4.391	1477.02	4.391	1472.23	4.391	1470.94	4.391	1455.4	4.391	1377.65	4.391	1325.88	4.391	1320.02	4.391	1297.2	4.391	1288.81	4.391	1268.52	4.391	1268.72	4.391	1392.74	4.391	1476.99	4.391	1522.53	4.391	1512.38	4.391	1505.02	4.391	1502.01	4.391	1496.39	4.391	1484.13	4.391	1477.18	4.391	1468.31	4.391	1459.27
4.397	1464.27	4.397	1471.12	4.397	1463.75	4.397	1466.95	4.397	1463.29	4.397	1466.87	4.397	1451.43	4.397	1370.36	4.397	1321.41	4.397	1310.47	4.397	1292.37	4.397	1282.26	4.397	1263.93	4.397	1270.18	4.397	1424.91	4.397	1494.59	4.397	1541.47	4.397	1535.55	4.397	1529.57	4.397	1522.96	4.397	1518.28	4.397	1503.3	4.397	1497.03	4.397	1485.35	4.397	1481.29
4.402	1453.27	4.402	1464.17	4.402	1458.69	4.402	1465.86	4.402	1455.84	4.402	1456.2	4.402	1438.98	4.402	1364.36	4.402	1315.1	4.402	1310.88	4.402	1288.23	4.402	1282.36	4.402	1263.33	4.402	1266.07	4.402	1459.18	4.402	1513.2	4.402	1554.4	4.402	1549.13	4.402	1545.47	4.402	1540.5	4.402	1529.94	4.402	1519.83	4.402	1511.24	4.402	1498.9	4.402	1494
4.407	1445.7	4.407	1460.19	4.407	1445.54	4.407	1454.75	4.407	1448.42	4.407	1445.92	4.407	1432.9	4.407	1357.72	4.407	1313.49	4.407	1299.96	4.407	1280.79	4.407	1283.01	4.407	1258.09	4.407	1263.43	4.407	1472.38	4.407	1515.13	4.407	1550.05	4.407	1548.41	4.407	1552.45	4.407	1547.48	4.407	1543.34	4.407	1539.87	4.407	1526.24	4.407	1516.03	4.407	1510.89
4.413	1433.81	4.413	1446.33	4.413	1437.48	4.413	1443.2	4.413	1439.49	4.413	1440.38	4.413	1424.53	4.413	1350.24	4.413	1310.52	4.413	1300.18	4.413	1281.98	4.413	1278.85	4.413	1255.79	4.413	1264.59	4.413	1482.28	4.413	1511.8	4.413	1532.67	4.413	1544.29	4.413	1549.23	4.413	1558.02	4.413	1556	4.413	1553.04	4.413	1541.73	4.413	1531.56	4.413	1526.57
4.418	1421.58	4.418	1433.81	4.418	1427.47	4.418	1433.13	4.418	1428.48	4.418	1425.09	4.418	1414.21	4.418	1343.21	4.418	1307.58	4.418	1294.09	4.418	1279.3	4.418	1276.01	4.418	1254.12	4.418	1258.24	4.418	1468.47	4.418	1489.95	4.418	1505.11	4.418	1515.54	4.418	1531.54	4.418	1537.59	4.418	1543.78	4.418	1543.77	4.418	1541.37	4.418	1537.52	4.418	1530.68
4.424	1416.15	4.424	1423.09	4.424	1422.23	4.424	1424.59	4.424	1421.56	4.424	1418.36	4.424	1404.95	4.424	1338.05	4.424	1305.81	4.424	1293.65	4.424	1282.36	4.424	1279.73	4.424	1252.66	4.424	1260.77	4.424	1444.24	4.424	1452.14	4.424	1452.5	4.424	1479.86	4.424	1497.51	4.424	1518.88	4.424	1524.35	4.424	1535.35	4.424	1533.82	4.424	1532.52	4.424	1535.86
4.429	1403.19	4.429	1415.06	4.429	1409.97	4.429	1415.98	4.429	1408.64	4.429	1403.23	4.429	1399.86	4.429	1334.12	4.429	1301.61	4.429	1286.29	4.429	1276.8	4.429	1273.67	4.429	1255.52	4.429	1249.53	4.429	1400.89	4.429	1406.43	4.429	1404.78	4.429	1427.19	4.429	1454.73	4.429	1477.92	4.429	1490.45	4.429	1506.38	4.429	1507.91	4.429	1511.5	4.429	1523.44
4.434	1395.94	4.434	1406.99	4.434	1400.81	4.434	1406.05	4.434	1401.49	4.434	1400.59	4.434	1387.06	4.434	1334.8	4.434	1302.3	4.434	1292.25	4.434	1276.74	4.434	1276.59	4.434	1260.13	4.434	1253.48	4.434	1352.67	4.434	1349.34	4.434	1340.08	4.434	1367.28	4.434	1401.7	4.434	1425.2	4.434	1443.17	4.434	1466.75	4.434	1483.04	4.434	1493.27	4.434	1509.52
4.44	1380.89	4.44	1397.7	4.44	1393.24	4.44	1399.1	4.44	1393.27	4.44	1389.89	4.44	1380.57	4.44	1332.88	4.44	1300.64	4.44	1289.66	4.44	1273.91	4.44	1276.01	4.44	1257.82	4.44	1254.56	4.44	1289.68	4.44	1296.36	4.44	1282.14	4.44	1310.73	4.44	1336.97	4.44	1359.82	4.44	1391.04	4.44	1412.78	4.44	1430.27	4.44	1447.08	4.44	1466.23
4.445	1381.25	4.445	1384.27	4.445	1382.8	4.445	1387.79	4.445	1381.28	4.445	1378.64	4.445	1375.93	4.445	1331.55	4.445	1304.64	4.445	1288.16	4.445	1273.11	4.445	1272.48	4.445	1261.04	4.445	1256.01	4.445	1236.47	4.445	1235.19	4.445	1228.34	4.445	1247.29	4.445	1270.61	4.445	1297.61	4.445	1325.79	4.445	1350.14	4.445	1374.03	4.445	1395.29	4.445	1424.66
4.451	1369.73	4.451	1379.19	4.451	1381.67	4.451	1379.58	4.451	1374.6	4.451	1372.85	4.451	1370.03	4.451	1322.63	4.451	1300.14	4.451	1289.25	4.451	1273.32	4.451	1273.91	4.451	1259.53	4.451	1260.52	4.451	1199.34	4.451	1200.03	4.451	1188.37	4.451	1201.77	4.451	1224.16	4.451	1239.86	4.451	1266.45	4.451	1288.37	4.451	1313.93	4.451	1334.31	4.451	1362.03
4.456	1361.84	4.456	1369.12	4.456	1378.3	4.456	1368.11	4.456	1362.87	4.456	1366.78	4.456	1363.9	4.456	1320.89	4.456	1298.49	4.456	1286.97	4.456	1275.42	4.456	1275	4.456	1263.77	4.456	1258.57	4.456	1163.43	4.456	1159.47	4.456	1147.96	4.456	1163.11	4.456	1174.6	4.456	1189.24	4.456	1211.27	4.456	1226.11	4.456	1250.43	4.456	1274.94	4.456	1300.1
4.461	1354.55	4.461	1361.57	4.461	1364.95	4.461	1362.82	4.461	1357.69	4.461	1362.38	4.461	1359.71	4.461	1319.6	4.461	1301.1	4.461	1289.91	4.461	1282.01	4.461	1282.21	4.461	1270.42	4.461	1259.69	4.461	1152.49	4.461	1140.57	4.461	1129.81	4.461	1137.45	4.461	1144.04	4.461	1148.7	4.461	1166.02	4.461	1180.77	4.461	1197.7	4.461	1209.72	4.461	1233.78
4.467	1350.59	4.467	1354.57	4.467	1359.17	4.467	1356.78	4.467	1351.74	4.467	1354.64	4.467	1349.98	4.467	1322.23	4.467	1293.97	4.467	1291.29	4.467	1277.6	4.467	1278.5	4.467	1272.2	4.467	1265.06	4.467	1138.23	4.467	1130.29	4.467	1117.6	4.467	1120.15	4.467	1119.66	4.467	1125.16	4.467	1132.06	4.467	1143.36	4.467	1153.12	4.467	1168.39	4.467	1179.89
4.472	1341.16	4.472	1351.03	4.472	1343.32	4.472	1351.33	4.472	1346.21	4.472	1347.47	4.472	1343.57	4.472	1314.36	4.472	1299.79	4.472	1287.61	4.472	1281.79	4.472	1283.85	4.472	1273.07	4.472	1267.2	4.472	1136.55	4.472	1129.06	4.472	1112.75	4.472	1117.66	4.472	1111.41	4.472	1108.32	4.472	1111.44	4.472	1118.39	4.472	1122.98	4.472	1129.51	4.472	1138.03
4.478	1338.19	4.478	1346.74	4.478	1344.46	4.478	1343.61	4.478	1341.98	4.478	1337.66	4.478	1346.98	4.478	1317.03	4.478	1303.97	4.478	1298.71	4.478	1280.61	4.478	1283.34	4.478	1278.77	4.478	1277.75	4.478	1143.12	4.478	1133.99	4.478	1124.57	4.478	1111.38	4.478	1111.58	4.478	1103.8	4.478	1096.92	4.478	1101.5	4.478	1107.84	4.478	1105.65	4.478	1108.15
4.483	1330.45	4.483	1340.4	4.483	1330.65	4.483	1338.69	4.483	1337.45	4.483	1335.42	4.483	1337.66	4.483	1319.05	4.483	1308.92	4.483	1295.93	4.483	1283.02	4.483	1288.59	4.483	1289.51	4.483	1287.14	4.483	1159.09	4.483	1155.4	4.483	1137.31	4.483	1125.98	4.483	1119.12	4.483	1109.09	4.483	1096.14	4.483	1094.79	4.483	1099.4	4.483	1089.63	4.483	1091.46
4.488	1328.11	4.488	1334.35	4.488	1331.61	4.488	1332.27	4.488	1328.82	4.488	1327.07	4.488	1338.67	4.488	1314.82	4.488	1307.95	4.488	1296.24	4.488	1281.72	4.488	1293.45	4.488	1293.64	4.488	1290.7	4.488	1186.3	4.488	1174.14	4.488	1163.72	4.488	1142.11	4.488	1132.23	4.488	1119.74	4.488	1106.67	4.488	1099.51	4.488	1095.13	4.488	1092.75	4.488	1087.4
4.494	1319.18	4.494	1330.15	4.494	1321.93	4.494	1327.08	4.494	1325.95	4.494	1325.76	4.494	1329.98	4.494	1315.94	4.494	1313.14	4.494	1300.89	4.494	1284.44	4.494	1292.63	4.494	1301.41	4.494	1302.83	4.494	1233.3	4.494	1221.25	4.494	1207.25	4.494	1185.21	4.494	1164.77	4.494	1143.64	4.494	1125.67	4.494	1112.93	4.494	1103.09	4.494	1089.2	4.494	1085.71
4.499	1319.75	4.499	1327.62	4.499	1319.58	4.499	1322.25	4.499	1324.42	4.499	1323.93	4.499	1330.34	4.499	1318.8	4.499	1316.03	4.499	1304.44	4.499	1289.56	4.499	1296.54	4.499	1311.85	4.499	1317.72	4.499	1300.85	4.499	1287.81	4.499	1276.07	4.499	1245.26	4.499	1210.2	4.499	1185.03	4.499	1159.5	4.499	1137.93	4.499	1124.37	4.499	1110.52	4.499	1101.01
4.505	1309.82	4.505	1318.11	4.505	1312.13	4.505	1317.26	4.505	1317.11	4.505	1316.61	4.505	1327.46	4.505	1322.61	4.505	1313.23	4.505	1307.97	4.505	1293.91	4.505	1294.5	4.505	1323.15	4.505	1326.55	4.505	1387.71	4.505	1382.31	4.505	1367.88	4.505	1324.92	4.505	1282.91	4.505	1248.17	4.505	1208.67	4.505	1179.59	4.505	1157.38	4.505	1138.28	4.505	1123.36
4.51	1309.17	4.51	1314.89	4.51	1312.33	4.51	1314.84	4.51	1310.67	4.51	1317.85	4.51	1312.31	4.51	1320.35	4.51	1321.2	4.51	1308.18	4.51	1300.5	4.51	1301.57	4.51	1335.61	4.51	1338.81	4.51	1497.15	4.51	1491.44	4.51	1476.64	4.51	1424.68	4.51	1374.98	4.51	1329.11	4.51	1285.63	4.51	1241.47	4.51	1213.42	4.51	1182.27	4.51	1161.59
4.515	1307.18	4.515	1306.6	4.515	1310.27	4.515	1315.37	4.515	1308.85	4.515	1309.69	4.515	1318.47	4.515	1320.59	4.515	1322.67	4.515	1314.62	4.515	1302.89	4.515	1303.9	4.515	1350.07	4.515	1355.16	4.515	1630.19	4.515	1625.58	4.515	1618.5	4.515	1559.52	4.515	1499.34	4.515	1447.35	4.515	1387.75	4.515	1343	4.515	1295.15	4.515	1258.31	4.515	1219.25
4.521	1302.97	4.521	1310.53	4.521	1307.3	4.521	1309.57	4.521	1304.13	4.521	1308.18	4.521	1318.51	4.521	1323.81	4.521	1327.81	4.521	1314.02	4.521	1310.48	4.521	1310.69	4.521	1359.46	4.521	1367.19	4.521	1761.09	4.521	1761.74	4.521	1749.94	4.521	1694.39	4.521	1625.2	4.521	1568.76	4.521	1505.48	4.521	1437.05	4.521	1392.33	4.521	1341.34	4.521	1298.9
4.526	1301.57	4.526	1302.95	4.526	1304.46	4.526	1306.14	4.526	1304.05	4.526	1304.87	4.526	1317.28	4.526	1328.73	4.526	1330.22	4.526	1322.84	4.526	1313.91	4.526	1312.98	4.526	1368.48	4.526	1375.58	4.526	1888.02	4.526	1892.29	4.526	1887.72	4.526	1836.42	4.526	1775.29	4.526	1717.74	4.526	1643.05	4.526	1581.44	4.526	1519.3	4.526	1461.75	4.526	1406.1
4.532	1295.41	4.532	1303.84	4.532	1304.73	4.532	1304.23	4.532	1300.88	4.532	1304	4.532	1319.46	4.532	1329.64	4.532	1337.94	4.532	1325.29	4.532	1316.99	4.532	1321.33	4.532	1381.93	4.532	1388.6	4.532	2006.3	4.532	2009.47	4.532	2015.83	4.532	1978.57	4.532	1924.14	4.532	1867.42	4.532	1791.86	4.532	1725.91	4.532	1665.27	4.532	1596.53	4.532	1540.92
4.537	1290.13	4.537	1303.75	4.537	1301.98	4.537	1303.27	4.537	1297.12	4.537	1301.68	4.537	1313.99	4.537	1330.03	4.537	1340.12	4.537	1331.03	4.537	1318.56	4.537	1319.37	4.537	1383.94	4.537	1394.22	4.537	2065.89	4.537	2087.24	4.537	2103.35	4.537	2075.27	4.537	2036.4	4.537	1998.33	4.537	1935.49	4.537	1878.9	4.537	1819.27	4.537	1754.45	4.537	1692.2
4.542	1289.49	4.542	1297.24	4.542	1294.95	4.542	1301.06	4.542	1299.37	4.542	1300.35	4.542	1310.32	4.542	1333.5	4.542	1350.17	4.542	1334.43	4.542	1324.3	4.542	1325.77	4.542	1390.37	4.542	1398.56	4.542	2103.22	4.542	2126.22	4.542	2142.76	4.542	2136.6	4.542	2125.01	4.542	2090.86	4.542	2050.89	4.542	2002.45	4.542	1950.44	4.542	1887.89	4.542	1835.32
4.548	1288.4	4.548	1295.96	4.548	1297.3	4.548	1300.41	4.548	1296.52	4.548	1300.15	4.548	1307.13	4.548	1337.27	4.548	1352.43	4.548	1340.02	4.548	1327.63	4.548	1330.09	4.548	1388.26	4.548	1397.11	4.548	2068.6	4.548	2090.18	4.548	2113.13	4.548	2127.37	4.548	2148.36	4.548	2145.49	4.548	2129.94	4.548	2107.67	4.548	2068.95	4.548	2023.39	4.548	1980.33
4.553	1286.86	4.553	1295.8	4.553	1294.85	4.553	1297.02	4.553	1298.43	4.553	1293.49	4.553	1309.45	4.553	1345.37	4.553	1360.09	4.553	1342.61	4.553	1331.7	4.553	1335.62	4.553	1386.92	4.553	1389.16	4.553	1986.21	4.553	2013.72	4.553	2031	4.553	2070.11	4.553	2120.36	4.553	2140.43	4.553	2151.93	4.553	2151.79	4.553	2140.78	4.553	2116.84	4.553	2087.88
4.559	1285.25	4.559	1293.38	4.559	1294.85	4.559	1299.7	4.559	1294.79	4.559	1297.81	4.559	1307.37	4.559	1342.39	4.559	1358.15	4.559	1344.75	4.559	1334.36	4.559	1338.05	4.559	1382.01	4.559	1389.88	4.559	1856.25	4.559	1878.44	4.559	1894.64	4.559	1961.62	4.559	2023.18	4.559	2070.44	4.559	2111.09	4.559	2129.8	4.559	2144.17	4.559	2145.78	4.559	2136.88
4.564	1288.38	4.564	1290.22	4.564	1291.15	4.564	1297.45	4.564	1296.18	4.564	1295.39	4.564	1303.27	4.564	1347.3	4.564	1369.85	4.564	1349.15	4.564	1341.67	4.564	1345.08	4.564	1381.84	4.564	1382.35	4.564	1715.95	4.564	1726.56	4.564	1737.95	4.564	1809.78	4.564	1888.22	4.564	1956.18	4.564	2012.17	4.564	2061.7	4.564	2101.36	4.564	2125.75	4.564	2143.93
4.569	1280.98	4.569	1289.37	4.569	1292.44	4.569	1295.76	4.569	1300.99	4.569	1294.21	4.569	1304.11	4.569	1350.74	4.569	1370.58	4.569	1358.46	4.569	1344.26	4.569	1346.35	4.569	1369.16	4.569	1369.14	4.569	1554.61	4.569	1564.97	4.569	1569.49	4.569	1638.19	4.569	1712.19	4.569	1789.47	4.569	1853.34	4.569	1923.09	4.569	1980.45	4.569	2032.4	4.569	2070.9
4.575	1283.85	4.575	1293.91	4.575	1291.81	4.575	1292.76	4.575	1291.65	4.575	1296.73	4.575	1307.51	4.575	1352.6	4.575	1380.97	4.575	1362.68	4.575	1349.41	4.575	1351.04	4.575	1365.95	4.575	1361.02	4.575	1433.01	4.575	1435.66	4.575	1428.73	4.575	1493.19	4.575	1554.33	4.575	1633.77	4.575	1700.86	4.575	1770.72	4.575	1843.18	4.575	1903.28	4.575	1965.17
4.58	1282.48	4.58	1292.44	4.58	1289.01	4.58	1292.15	4.58	1296.52	4.58	1293.4	4.58	1306.01	4.58	1353.5	4.58	1385.82	4.58	1372.56	4.58	1358.02	4.58	1352.57	4.58	1359.56	4.58	1355.46	4.58	1327.16	4.58	1321.73	4.58	1321.08	4.58	1358.97	4.58	1415.09	4.58	1479.92	4.58	1534.95	4.58	1605.32	4.58	1676.86	4.58	1748.46	4.58	1816.36
4.586	1284.83	4.586	1293.06	4.586	1291.18	4.586	1295.84	4.586	1293.24	4.586	1297.96	4.586	1310.34	4.586	1361.34	4.586	1397.16	4.586	1377.08	4.586	1362.8	4.586	1358.93	4.586	1355.16	4.586	1351.34	4.586	1250.59	4.586	1240.01	4.586	1227.95	4.586	1259.82	4.586	1299.77	4.586	1343.78	4.586	1387.51	4.586	1443.37	4.586	1510.11	4.586	1568.89	4.586	1637.74
4.591	1279.38	4.591	1288.96	4.591	1290.8	4.591	1293.43	4.591	1290.95	4.591	1298.11	4.591	1308.83	4.591	1366.5	4.591	1402.04	4.591	1383.75	4.591	1367.42	4.591	1362.48	4.591	1351.28	4.591	1350.58	4.591	1202	4.591	1187.03	4.591	1179.11	4.591	1192.53	4.591	1226.19	4.591	1255.82	4.591	1284.16	4.591	1323.83	4.591	1369.93	4.591	1416.33	4.591	1477.08
4.596	1280.26	4.596	1292.72	4.596	1287.61	4.596	1290.1	4.596	1294.81	4.596	1297.07	4.596	1310.03	4.596	1369.61	4.596	1409.54	4.596	1391.4	4.596	1369.08	4.596	1367.99	4.596	1347.27	4.596	1344.05	4.596	1165.59	4.596	1147.96	4.596	1139.27	4.596	1149.52	4.596	1167.06	4.596	1185.5	4.596	1201.27	4.596	1230.01	4.596	1262.04	4.596	1298.74	4.596	1342.26
4.602	1283.65	4.602	1293.7	4.602	1289.03	4.602	1295.25	4.602	1291.37	4.602	1296.68	4.602	1311.83	4.602	1373.86	4.602	1418.33	4.602	1392.12	4.602	1377.27	4.602	1373.83	4.602	1344.1	4.602	1343.26	4.602	1145.7	4.602	1135.02	4.602	1125.32	4.602	1127.72	4.602	1134.93	4.602	1144.66	4.602	1154.3	4.602	1165.44	4.602	1187.22	4.602	1213.33	4.602	1238.16
4.607	1283.89	4.607	1293.89	4.607	1289.65	4.607	1290.3	4.607	1296.88	4.607	1295.65	4.607	1312.54	4.607	1378.78	4.607	1418.53	4.607	1399.43	4.607	1382.85	4.607	1375.05	4.607	1342.2	4.607	1339.82	4.607	1140.04	4.607	1127.63	4.607	1114.61	4.607	1114.18	4.607	1118.51	4.607	1120.9	4.607	1122.7	4.607	1127.12	4.607	1137.03	4.607	1149.62	4.607	1172.1
4.613	1286.23	4.613	1293.81	4.613	1291.67	4.613	1292.63	4.613	1299.26	4.613	1295	4.613	1315.31	4.613	1380.11	4.613	1425.71	4.613	1407.7	4.613	1389.41	4.613	1382.28	4.613	1342.85	4.613	1341.33	4.613	1135.82	4.613	1130.23	4.613	1116.02	4.613	1111.71	4.613	1114.15	4.613	1110.56	4.613	1109.66	4.613	1110.06	4.613	1112.36	4.613	1118.93	4.613	1126.06
4.618	1285.73	4.618	1297.47	4.618	1293.87	4.618	1291.36	4.618	1299.98	4.618	1300.62	4.618	1317.62	4.618	1381.81	4.618	1435.18	4.618	1411.23	4.618	1395.22	4.618	1384.16	4.618	1341.51	4.618	1337.58	4.618	1143.05	4.618	1127.98	4.618	1117.55	4.618	1116.35	4.618	1110.93	4.618	1109.05	4.618	1104.52	4.618	1099.4	4.618	1101.29	4.618	1098.47	4.618	1104.83
4.623	1292.71	4.623	1301.23	4.623	1298.98	4.623	1302.88	4.623	1309.56	4.623	1309.41	4.623	1326.69	4.623	1390.96	4.623	1449.76	4.623	1422.28	4.623	1402.14	4.623	1391.23	4.623	1345.66	4.623	1343.31	4.623	1152.23	4.623	1142.33	4.623	1131.88	4.623	1128.13	4.623	1116.94	4.623	1116.07	4.623	1109.54	4.623	1102.59	4.623	1100.3	4.623	1097.55	4.623	1098.95
4.629	1292.04	4.629	1303.68	4.629	1304.88	4.629	1302.63	4.629	1313.12	4.629	1309.19	4.629	1327.53	4.629	1397.47	4.629	1453.47	4.629	1428.87	4.629	1406.99	4.629	1392.66	4.629	1346.71	4.629	1341.72	4.629	1159.65	4.629	1145.08	4.629	1136.49	4.629	1132.25	4.629	1127.04	4.629	1124.94	4.629	1114.67	4.629	1107.99	4.629	1102.16	4.629	1094.52	4.629	1095.49
4.634	1299.43	4.634	1307.67	4.634	1311.43	4.634	1315.97	4.634	1315.65	4.634	1317.26	4.634	1334.07	4.634	1406.31	4.634	1463.36	4.634	1441.03	4.634	1416.33	4.634	1400.73	4.634	1351.08	4.634	1349.55	4.634	1166.54	4.634	1160.19	4.634	1149.54	4.634	1146.25	4.634	1136.88	4.634	1132.65	4.634	1121.71	4.634	1120.36	4.634	1110.93	4.634	1104.42	4.634	1102.62
4.64	1297.41	4.64	1304.42	4.64	1310.57	4.64	1311.13	4.64	1315.65	4.64	1315.68	4.64	1337.68	4.64	1408.77	4.64	1467.15	4.64	1446.9	4.64	1421.16	4.64	1404.68	4.64	1347.97	4.64	1346.31	4.64	1169.96	4.64	1159.45	4.64	1148.15	4.64	1147.76	4.64	1144.69	4.64	1135.57	4.64	1128.74	4.64	1124.61	4.64	1119.08	4.64	1108.66	4.64	1108.12
4.645	1304.79	4.645	1317.02	4.645	1318.59	4.645	1317.63	4.645	1323.69	4.645	1322.19	4.645	1337.52	4.645	1416.27	4.645	1478.7	4.645	1454.65	4.645	1435.24	4.645	1415.79	4.645	1348.78	4.645	1353.26	4.645	1166.92	4.645	1166.16	4.645	1147.67	4.645	1148.91	4.645	1146.82	4.645	1145.03	4.645	1138.35	4.645	1136.99	4.645	1125.77	4.645	1120.06	4.645	1117.22
4.65	1306.42	4.65	1317.48	4.65	1314.47	4.65	1317.38	4.65	1317.55	4.65	1319.42	4.65	1336.68	4.65	1412.96	4.65	1481.57	4.65	1455.8	4.65	1425.28	4.65	1415.19	4.65	1348.32	4.65	1345.66	4.65	1157.93	4.65	1149.51	4.65	1140.57	4.65	1140.72	4.65	1140.74	4.65	1136.9	4.65	1137.01	4.65	1134.56	4.65	1126.89	4.65	1124.09	4.65	1118.02
4.656	1307.81	4.656	1313.34	4.656	1322.12	4.656	1320.21	4.656	1321.42	4.656	1328.38	4.656	1339.82	4.656	1420.58	4.656	1484.42	4.656	1462.66	4.656	1437.28	4.656	1423.16	4.656	1344.75	4.656	1348.75	4.656	1144.18	4.656	1137.85	4.656	1128.55	4.656	1129.62	4.656	1134.22	4.656	1129.45	4.656	1131.17	4.656	1129.23	4.656	1125.78	4.656	1122.93	4.656	1121.67
4.661	1305.08	4.661	1309.55	4.661	1316.39	4.661	1318.57	4.661	1324.1	4.661	1322.63	4.661	1339.88	4.661	1423.98	4.661	1489.31	4.661	1464.58	4.661	1436.21	4.661	1417.72	4.661	1347.82	4.661	1340.32	4.661	1129.83	4.661	1118.95	4.661	1108.5	4.661	1109.79	4.661	1115.24	4.661	1115.59	4.661	1121.47	4.661	1123.11	4.661	1122.26	4.661	1115.87	4.661	1121.59
4.667	1306.27	4.667	1315.03	4.667	1314.69	4.667	1323.63	4.667	1317.4	4.667	1322.06	4.667	1337.29	4.667	1423.01	4.667	1484.9	4.667	1462.84	4.667	1437.25	4.667	1415.26	4.667	1339.54	4.667	1337.45	4.667	1105.72	4.667	1098.64	4.667	1089.38	4.667	1090.64	4.667	1095.8	4.667	1104.83	4.667	1106.13	4.667	1106.74	4.667	1109.03	4.667	1108.44	4.667	1112.87
4.672	1303.97	4.672	1312.85	4.672	1316.24	4.672	1323.04	4.672	1317.68	4.672	1315.69	4.672	1337.49	4.672	1426.81	4.672	1485.17	4.672	1461.71	4.672	1435.6	4.672	1416	4.672	1337.89	4.672	1333.1	4.672	1086.26	4.672	1077.91	4.672	1069.73	4.672	1070.6	4.672	1075.12	4.672	1084.71	4.672	1086.43	4.672	1087.63	4.672	1090.61	4.672	1092.62	4.672	1100.03
4.677	1299.42	4.677	1314.09	4.677	1316.55	4.677	1322.9	4.677	1318.3	4.677	1322.7	4.677	1339.73	4.677	1425.91	4.677	1486.61	4.677	1461.31	4.677	1441.59	4.677	1415.95	4.677	1339.19	4.677	1329.42	4.677	1073.84	4.677	1064.27	4.677	1055.44	4.677	1055.86	4.677	1060.79	4.677	1064.58	4.677	1065.36	4.677	1068.08	4.677	1074.99	4.677	1074.04	4.677	1082.02
4.683	1305.49	4.683	1316.52	4.683	1316.48	4.683	1325.05	4.683	1320.43	4.683	1321.87	4.683	1333.16	4.683	1426.99	4.683	1490.29	4.683	1460.8	4.683	1439.45	4.683	1418.6	4.683	1334.2	4.683	1333.39	4.683	1057.26	4.683	1050.06	4.683	1043.52	4.683	1044.32	4.683	1048.36	4.683	1048.19	4.683	1052.72	4.683	1045.88	4.683	1056.62	4.683	1057.66	4.683	1061.67
4.688	1306.82	4.688	1316.69	4.688	1316.97	4.688	1324.71	4.688	1322.42	4.688	1324.23	4.688	1338.49	4.688	1429.11	4.688	1490.49	4.688	1461.62	4.688	1447.32	4.688	1416.82	4.688	1334.7	4.688	1330.12	4.688	1052.03	4.688	1039.94	4.688	1036.56	4.688	1037.16	4.688	1033.92	4.688	1039.24	4.688	1036.24	4.688	1036.38	4.688	1042.12	4.688	1042.34	4.688	1044.16
4.694	1308.22	4.694	1326.39	4.694	1321.13	4.694	1330.02	4.694	1324.21	4.694	1328.42	4.694	1343.59	4.694	1434.34	4.694	1496.32	4.694	1465.42	4.694	1445.75	4.694	1420.55	4.694	1335.22	4.694	1329.93	4.694	1045.65	4.694	1038.4	4.694	1033.85	4.694	1032.01	4.694	1029.38	4.694	1029.31	4.694	1026.56	4.694	1022.69	4.694	1028.95	4.694	1026.4	4.694	1028.25
4.699	1319.77	4.699	1332.14	4.699	1322.1	4.699	1330.79	4.699	1333.64	4.699	1331.55	4.699	1352.67	4.699	1437.7	4.699	1494.01	4.699	1467.49	4.699	1451.78	4.699	1430.24	4.699	1333.01	4.699	1331.58	4.699	1046.68	4.699	1034.11	4.699	1029.5	4.699	1032.13	4.699	1024.99	4.699	1030.54	4.699	1027.49	4.699	1014.98	4.699	1021.19	4.699	1018.74	4.699	1018.77
4.704	1315.34	4.704	1326.91	4.704	1326.04	4.704	1327.88	4.704	1329.98	4.704	1331.12	4.704	1348.68	4.704	1440.59	4.704	1493.77	4.704	1468.97	4.704	1445.61	4.704	1424.26	4.704	1331.4	4.704	1326.72	4.704	1038.96	4.704	1032.71	4.704	1027.2	4.704	1026.63	4.704	1018.43	4.704	1021.58	4.704	1014.63	4.704	1008.01	4.704	1010.29	4.704	1008.62	4.704	1010.1
4.71	1318.22	4.71	1327.87	4.71	1324.77	4.71	1331.96	4.71	1334.78	4.71	1332.95	4.71	1349.76	4.71	1443.57	4.71	1492.58	4.71	1468.26	4.71	1448.96	4.71	1427.39	4.71	1331.56	4.71	1328.56	4.71	1039.46	4.71	1027.85	4.71	1022.09	4.71	1021.28	4.71	1015.05	4.71	1018.4	4.71	1011.2	4.71	1002.71	4.71	999.978	4.71	998.804	4.71	1002.45
4.715	1315.79	4.715	1328.83	4.715	1329.18	4.715	1329.22	4.715	1331.57	4.715	1333.41	4.715	1354.33	4.715	1444.38	4.715	1489.79	4.715	1464.34	4.715	1443.55	4.715	1420.04	4.715	1329.75	4.715	1327.05	4.715	1031.26	4.715	1028.13	4.715	1018.98	4.715	1016.31	4.715	1010.25	4.715	1014.83	4.715	1001.48	4.715	996.913	4.715	996.096	4.715	992.929	4.715	991.922
4.721	1316.84	4.721	1324.34	4.721	1327.65	4.721	1325.71	4.721	1332.46	4.721	1327.17	4.721	1345.07	4.721	1440.7	4.721	1485.59	4.721	1461.72	4.721	1439.86	4.721	1420.04	4.721	1327.28	4.721	1324.26	4.721	1032.98	4.721	1021.96	4.721	1012.38	4.721	1010.1	4.721	1007.47	4.721	1006.72	4.721	999.531	4.721	997.06	4.721	987.843	4.721	990.624	4.721	983.782
4.726	1316.45	4.726	1325.79	4.726	1330.63	4.726	1327.8	4.726	1334.43	4.726	1325.96	4.726	1344.64	4.726	1438.11	4.726	1482.08	4.726	1454.56	4.726	1436.6	4.726	1415.84	4.726	1325.38	4.726	1319.48	4.726	1029.44	4.726	1018.84	4.726	1010.45	4.726	1005.82	4.726	1006.14	4.726	1003.12	4.726	994.289	4.726	991.344	4.726	987.342	4.726	984.939	4.726	979.053
4.731	1319.67	4.731	1324.64	4.731	1328.41	4.731	1332.38	4.731	1334.14	4.731	1331.72	4.731	1349.13	4.731	1440.65	4.731	1476.29	4.731	1451.8	4.731	1438.63	4.731	1418.35	4.731	1328.52	4.731	1323.44	4.731	1027.87	4.731	1018.35	4.731	1011.68	4.731	1003.52	4.731	1001.2	4.731	999.571	4.731	993.017	4.731	991.592	4.731	984.188	4.731	985.151	4.731	978.436
4.737	1316.71	4.737	1323.82	4.737	1330.56	4.737	1329.95	4.737	1332.74	4.737	1328.47	4.737	1346.33	4.737	1437.99	4.737	1468.99	4.737	1449.91	4.737	1432	4.737	1410.65	4.737	1320.52	4.737	1314.13	4.737	1025.89	4.737	1018.14	4.737	1006.97	4.737	1002.88	4.737	1000.66	4.737	995.061	4.737	990.379	4.737	986.799	4.737	984.986	4.737	976.314	4.737	974.613
4.742	1318.46	4.742	1329.92	4.742	1326.43	4.742	1336.36	4.742	1331.44	4.742	1331.05	4.742	1350.71	4.742	1439.02	4.742	1467.29	4.742	1450.15	4.742	1430.62	4.742	1407.75	4.742	1324.06	4.742	1312.16	4.742	1028.54	4.742	1020.58	4.742	1012.17	4.742	1007.41	4.742	1003.86	4.742	999.34	4.742	990.17	4.742	987.904	4.742	983.284	4.742	977.09	4.742	971.911
4.748	1319.16	4.748	1331.48	4.748	1326.47	4.748	1336.16	4.748	1334.22	4.748	1333.81	4.748	1349.22	4.748	1440.15	4.748	1459.54	4.748	1448.59	4.748	1429.13	4.748	1411.84	4.748	1322.32	4.748	1315.43	4.748	1029.93	4.748	1023.29	4.748	1015.76	4.748	1011.16	4.748	1006.61	4.748	998.12	4.748	994.368	4.748	987.86	4.748	986.055	4.748	978.717	4.748	976.014
4.753	1322.46	4.753	1334.17	4.753	1328.12	4.753	1334.06	4.753	1332.71	4.753	1337.02	4.753	1348.77	4.753	1440.77	4.753	1459.86	4.753	1442.81	4.753	1430.1	4.753	1410.62	4.753	1319.02	4.753	1313.95	4.753	1037	4.753	1025.75	4.753	1020.78	4.753	1011.17	4.753	1009.24	4.753	1002.8	4.753	995.299	4.753	987.668	4.753	985.448	4.753	977.971	4.753	975.533
4.758	1322.95	4.758	1330.89	4.758	1330.61	4.758	1332.66	4.758	1326.88	4.758	1325.75	4.758	1347.64	4.758	1440.6	4.758	1454.64	4.758	1443.79	4.758	1423.09	4.758	1408.84	4.758	1321.18	4.758	1316.71	4.758	1045.29	4.758	1035.36	4.758	1030.73	4.758	1022.16	4.758	1016.25	4.758	1008.87	4.758	997.935	4.758	989.754	4.758	987.223	4.758	980.621	4.758	977.551
4.764	1320.13	4.764	1332.65	4.764	1334.23	4.764	1333.87	4.764	1326.47	4.764	1331.52	4.764	1345.05	4.764	1442.28	4.764	1451.26	4.764	1438.82	4.764	1422.12	4.764	1411.32	4.764	1316.11	4.764	1315.67	4.764	1063.25	4.764	1052.62	4.764	1046.16	4.764	1036.65	4.764	1027.95	4.764	1018.3	4.764	1008.88	4.764	997.994	4.764	989.905	4.764	985.728	4.764	982.257
4.769	1326.08	4.769	1327.54	4.769	1329.97	4.769	1331.99	4.769	1327.52	4.769	1328.38	4.769	1340.71	4.769	1442.5	4.769	1444.07	4.769	1434.77	4.769	1418.18	4.769	1408.03	4.769	1320.16	4.769	1316.94	4.769	1073.55	4.769	1069.94	4.769	1066.8	4.769	1049.9	4.769	1038.78	4.769	1026.38	4.769	1020.11	4.769	1007.32	4.769	997.098	4.769	991.069	4.769	986.864
4.775	1319.78	4.775	1325.35	4.775	1330.74	4.775	1331.64	4.775	1327.02	4.775	1324.72	4.775	1346.32	4.775	1438.08	4.775	1441.12	4.775	1432.49	4.775	1417.37	4.775	1412.07	4.775	1322.8	4.775	1317.74	4.775	1102.67	4.775	1095.47	4.775	1093.29	4.775	1077.18	4.775	1062.33	4.775	1049.19	4.775	1029.38	4.775	1019.89	4.775	1011.09	4.775	998.763	4.775	993.41
4.78	1321.44	4.78	1327.77	4.78	1330.02	4.78	1330.38	4.78	1325.03	4.78	1322.92	4.78	1346.98	4.78	1441.93	4.78	1441.09	4.78	1428.44	4.78	1416.59	4.78	1411.22	4.78	1321.84	4.78	1313.7	4.78	1125.87	4.78	1127.59	4.78	1126.7	4.78	1101.49	4.78	1083.4	4.78	1070.25	4.78	1053.66	4.78	1035.38	4.78	1024.03	4.78	1009.94	4.78	1008.04
4.785	1329.23	4.785	1329.48	4.785	1328.89	4.785	1332.56	4.785	1326.72	4.785	1320.98	4.785	1344.1	4.785	1441.02	4.785	1440.46	4.785	1425.24	4.785	1411.02	4.785	1408.13	4.785	1321.4	4.785	1318.31	4.785	1171.63	4.785	1174.1	4.785	1167.02	4.785	1147.22	4.785	1130.29	4.785	1108.9	4.785	1085.38	4.785	1066.42	4.785	1049.72	4.785	1033.93	4.785	1025.58
4.791	1319.49	4.791	1328.86	4.791	1327.09	4.791	1330.93	4.791	1324.02	4.791	1317.14	4.791	1342.93	4.791	1440.73	4.791	1438.87	4.791	1418.77	4.791	1409.3	4.791	1405.46	4.791	1323.56	4.791	1316.7	4.791	1214.5	4.791	1212.82	4.791	1202.86	4.791	1185.67	4.791	1163.32	4.791	1141.35	4.791	1118.34	4.791	1093.53	4.791	1076.6	4.791	1054.79	4.791	1041.94
4.796	1320.72	4.796	1327.23	4.796	1328.87	4.796	1327.23	4.796	1324.12	4.796	1317.31	4.796	1337.96	4.796	1436.85	4.796	1430.55	4.796	1419.59	4.796	1408.16	4.796	1405.26	4.796	1323.39	4.796	1319.16	4.796	1258.1	4.796	1257.69	4.796	1250.73	4.796	1235.47	4.796	1215.7	4.796	1184.96	4.796	1165.4	4.796	1137.62	4.796	1115.89	4.796	1095.79	4.796	1075.77
4.802	1317.91	4.802	1324.17	4.802	1323.47	4.802	1324.6	4.802	1322.32	4.802	1318.82	4.802	1336.2	4.802	1428.65	4.802	1426.27	4.802	1412.69	4.802	1403.8	4.802	1406.86	4.802	1322.13	4.802	1317.28	4.802	1293.74	4.802	1293.09	4.802	1284.65	4.802	1273.46	4.802	1253.45	4.802	1227.55	4.802	1205.91	4.802	1183.27	4.802	1157.95	4.802	1137.56	4.802	1113.39
4.807	1310.3	4.807	1321	4.807	1317.2	4.807	1319.14	4.807	1312.89	4.807	1312.11	4.807	1329.49	4.807	1430	4.807	1420.02	4.807	1411.37	4.807	1404.39	4.807	1400.29	4.807	1316.78	4.807	1316.62	4.807	1323.34	4.807	1326.14	4.807	1316.04	4.807	1309.11	4.807	1291.01	4.807	1270.14	4.807	1253.01	4.807	1221.96	4.807	1204.32	4.807	1179.33	4.807	1161.58
4.812	1309.24	4.812	1314.59	4.812	1310.96	4.812	1313.21	4.812	1306.52	4.812	1308.94	4.812	1322.51	4.812	1422.58	4.812	1414.26	4.812	1403.62	4.812	1400.39	4.812	1397.43	4.812	1315.62	4.812	1313.11	4.812	1337.12	4.812	1333.83	4.812	1325.17	4.812	1327.45	4.812	1318.15	4.812	1302.77	4.812	1284.41	4.812	1263.63	4.812	1246.75	4.812	1220.91	4.812	1201.92
4.818	1298.36	4.818	1306.15	4.818	1306.66	4.818	1305.71	4.818	1297.61	4.818	1296.05	4.818	1321.46	4.818	1418.4	4.818	1409.54	4.818	1400.33	4.818	1393.38	4.818	1387.67	4.818	1308.84	4.818	1307.76	4.818	1336.27	4.818	1335.09	4.818	1325.45	4.818	1334.22	4.818	1334.08	4.818	1328.08	4.818	1319.58	4.818	1299.99	4.818	1289.79	4.818	1265.11	4.818	1245.85
4.823	1295.56	4.823	1302.2	4.823	1303.39	4.823	1298.85	4.823	1290.89	4.823	1292.54	4.823	1308.4	4.823	1411.03	4.823	1401.1	4.823	1395.03	4.823	1390.22	4.823	1383.97	4.823	1311.16	4.823	1303.08	4.823	1314.44	4.823	1313.11	4.823	1303.2	4.823	1319.01	4.823	1319.49	4.823	1329.99	4.823	1321.45	4.823	1315.8	4.823	1309.14	4.823	1289.89	4.823	1278.39
4.829	1285.73	4.829	1300.58	4.829	1293.4	4.829	1288.47	4.829	1285.05	4.829	1280.17	4.829	1312.19	4.829	1411.36	4.829	1400.9	4.829	1393.82	4.829	1394.55	4.829	1390.35	4.829	1309.75	4.829	1304.3	4.829	1289.65	4.829	1285.7	4.829	1270.31	4.829	1296.82	4.829	1306.11	4.829	1315.57	4.829	1322.23	4.829	1324.25	4.829	1324.34	4.829	1316.71	4.829	1306.35
4.834	1284.79	4.834	1286.47	4.834	1284.74	4.834	1280.04	4.834	1274.77	4.834	1268.64	4.834	1297.87	4.834	1399.89	4.834	1386.82	4.834	1377.18	4.834	1377.28	4.834	1378.01	4.834	1298.6	4.834	1291.87	4.834	1245.34	4.834	1237.36	4.834	1225.47	4.834	1253.98	4.834	1269.65	4.834	1287.48	4.834	1298.12	4.834	1304.5	4.834	1311.15	4.834	1311.72	4.834	1314.3
4.839	1274.1	4.839	1276.55	4.839	1278.47	4.839	1270.35	4.839	1263.62	4.839	1263.46	4.839	1295.06	4.839	1391.83	4.839	1378.73	4.839	1373.56	4.839	1373.88	4.839	1368.73	4.839	1292.67	4.839	1287.65	4.839	1198.21	4.839	1190.77	4.839	1174.75	4.839	1196.32	4.839	1223.4	4.839	1238.72	4.839	1260.61	4.839	1276.84	4.839	1288.35	4.839	1297.79	4.839	1306.58
4.845	1267.41	4.845	1270.47	4.845	1268.11	4.845	1259.61	4.845	1253.77	4.845	1250.45	4.845	1285.41	4.845	1391.64	4.845	1372.23	4.845	1366.45	4.845	1364.94	4.845	1366.44	4.845	1283.58	4.845	1279.17	4.845	1148.84	4.845	1141.54	4.845	1130.94	4.845	1152.28	4.845	1176.78	4.845	1190.34	4.845	1210.5	4.845	1233.53	4.845	1250.9	4.845	1267.59	4.845	1278.54
4.85	1259.65	4.85	1257.74	4.85	1257.88	4.85	1256.51	4.85	1249.02	4.85	1249.84	4.85	1279.62	4.85	1382.07	4.85	1366.92	4.85	1363.4	4.85	1363.68	4.85	1362.78	4.85	1281.58	4.85	1275.62	4.85	1112.13	4.85	1098.31	4.85	1090.22	4.85	1104.66	4.85	1122.97	4.85	1145.12	4.85	1165.35	4.85	1181.31	4.85	1204.98	4.85	1222.28	4.85	1242.24
4.856	1246.97	4.856	1252.19	4.856	1247.33	4.856	1249.27	4.856	1243.42	4.856	1240.67	4.856	1274.87	4.856	1379.12	4.856	1359.84	4.856	1357.02	4.856	1353.12	4.856	1361.41	4.856	1276.18	4.856	1272.93	4.856	1080.72	4.856	1070.17	4.856	1064.88	4.856	1074.74	4.856	1087.72	4.856	1099.67	4.856	1118.79	4.856	1131.06	4.856	1150.29	4.856	1168.14	4.856	1190.06
4.861	1236.45	4.861	1242.51	4.861	1238.9	4.861	1237.83	4.861	1234.86	4.861	1233.21	4.861	1269.53	4.861	1371.25	4.861	1355.29	4.861	1356.04	4.861	1353.97	4.861	1352.21	4.861	1274.42	4.861	1268.08	4.861	1059.39	4.861	1053.63	4.861	1045.62	4.861	1049.52	4.861	1056.59	4.861	1067.05	4.861	1079.18	4.861	1085.85	4.861	1100.18	4.861	1119.02	4.861	1142.11
4.866	1233.65	4.866	1236.25	4.866	1233.16	4.866	1233.33	4.866	1229.37	4.866	1229.01	4.866	1263.9	4.866	1362.87	4.866	1352.81	4.866	1348.02	4.866	1348.37	4.866	1348.13	4.866	1268.7	4.866	1261.35	4.866	1045.07	4.866	1039.12	4.866	1033.09	4.866	1033.17	4.866	1037.73	4.866	1043.28	4.866	1051.26	4.866	1053.46	4.866	1067.71	4.866	1081.65	4.866	1096.79
4.872	1220.33	4.872	1228.57	4.872	1226.73	4.872	1222.38	4.872	1219.54	4.872	1216.18	4.872	1258.21	4.872	1358.09	4.872	1345.1	4.872	1339.67	4.872	1342.51	4.872	1344.93	4.872	1264.74	4.872	1257.79	4.872	1037.04	4.872	1032.13	4.872	1026.09	4.872	1025.75	4.872	1029.99	4.872	1028.74	4.872	1034.78	4.872	1029.45	4.872	1037.25	4.872	1045.3	4.872	1057.78
4.877	1214.36	4.877	1218.55	4.877	1215.06	4.877	1213.34	4.877	1209.76	4.877	1208.98	4.877	1254.02	4.877	1352.62	4.877	1340.93	4.877	1341.19	4.877	1341.41	4.877	1335.1	4.877	1260.19	4.877	1256	4.877	1029.26	4.877	1028.05	4.877	1022.38	4.877	1020.85	4.877	1020.64	4.877	1020.31	4.877	1019.15	4.877	1013.79	4.877	1021.09	4.877	1022.14	4.877	1031.96
4.883	1201.54	4.883	1216.05	4.883	1209.55	4.883	1207.64	4.883	1198.94	4.883	1199.37	4.883	1246.38	4.883	1345.42	4.883	1339.93	4.883	1332.83	4.883	1333.52	4.883	1336.74	4.883	1252.79	4.883	1248.79	4.883	1025.07	4.883	1027.78	4.883	1018.93	4.883	1015.93	4.883	1017.39	4.883	1014.76	4.883	1014	4.883	1005.72	4.883	1010.81	4.883	1006.63	4.883	1012.34
4.888	1195.47	4.888	1205.25	4.888	1197.52	4.888	1195.43	4.888	1192.79	4.888	1192.74	4.888	1240.76	4.888	1336.6	4.888	1333.21	4.888	1328.7	4.888	1325.31	4.888	1324.53	4.888	1250.52	4.888	1245.33	4.888	1020.83	4.888	1021.54	4.888	1017.32	4.888	1013.15	4.888	1013.4	4.888	1013.99	4.888	1008.91	4.888	1001.45	4.888	1002.35	4.888	997.652	4.888	1003.9
4.893	1187.55	4.893	1200.36	4.893	1190.67	4.893	1190.84	4.893	1185.45	4.893	1188.04	4.893	1235.64	4.893	1331.46	4.893	1333.53	4.893	1330.86	4.893	1320.81	4.893	1323.36	4.893	1251.9	4.893	1243.59	4.893	1018.31	4.893	1021.33	4.893	1019.57	4.893	1015.7	4.893	1016.48	4.893	1010.23	4.893	1014.13	4.893	1000.32	4.893	1001.02	4.893	992.295	4.893	995.242
4.899	1176.62	4.899	1191.78	4.899	1182.55	4.899	1179.38	4.899	1175.58	4.899	1181.34	4.899	1225.7	4.899	1328.2	4.899	1325.98	4.899	1322.05	4.899	1319.61	4.899	1315.07	4.899	1240.84	4.899	1238.85	4.899	1013.05	4.899	1016	4.899	1014.57	4.899	1010.51	4.899	1013.99	4.899	1012.92	4.899	1008.76	4.899	1001.92	4.899	996.066	4.899	988.917	4.899	992.527
4.904	1171.28	4.904	1180.44	4.904	1172.03	4.904	1171.91	4.904	1170.39	4.904	1173.13	4.904	1218.28	4.904	1323.45	4.904	1317.92	4.904	1310.24	4.904	1314.37	4.904	1309.26	4.904	1240.79	4.904	1233.4	4.904	1012.97	4.904	1015.2	4.904	1010.53	4.904	1010.37	4.904	1013.33	4.904	1005.65	4.904	1005.31	4.904	998.641	4.904	999.683	4.904	990.08	4.904	988.968
4.91	1160.8	4.91	1172.71	4.91	1166.23	4.91	1161.01	4.91	1168.85	4.91	1162.52	4.91	1214.12	4.91	1318.34	4.91	1315.01	4.91	1309.7	4.91	1309.07	4.91	1307.34	4.91	1233.18	4.91	1233.25	4.91	1009.05	4.91	1010.88	4.91	1007.23	4.91	1007.47	4.91	1009.64	4.91	1005.99	4.91	998.777	4.91	994.67	4.91	992.754	4.91	987.824	4.91	986.49
4.915	1154.93	4.915	1160.61	4.915	1157.89	4.915	1155.15	4.915	1159.53	4.915	1159.74	4.915	1208.74	4.915	1309.7	4.915	1306.02	4.915	1301.76	4.915	1299.76	4.915	1300.12	4.915	1230.02	4.915	1226.82	4.915	1008.09	4.915	1005.52	4.915	996.007	4.915	1005.05	4.915	1006.03	4.915	997.157	4.915	992.93	4.915	991.14	4.915	991.708	4.915	985.696	4.915	984.597
4.92	1143.63	4.92	1152.79	4.92	1152.93	4.92	1154.16	4.92	1156.17	4.92	1149.74	4.92	1202.78	4.92	1303.01	4.92	1299.57	4.92	1298.37	4.92	1295.7	4.92	1298.73	4.92	1225.9	4.92	1222.69	4.92	1002.22	4.92	1000.78	4.92	994.03	4.92	994.211	4.92	998.966	4.92	992.394	4.92	989.631	4.92	983.519	4.92	987.859	4.92	985.096	4.92	981.738
4.926	1138.99	4.926	1146.25	4.926	1147.04	4.926	1145.71	4.926	1149.49	4.926	1148.06	4.926	1198.87	4.926	1298.39	4.926	1303.66	4.926	1293.23	4.926	1286.92	4.926	1296.08	4.926	1225.17	4.926	1219.26	4.926	1004.48	4.926	996.783	4.926	986.554	4.926	993.254	4.926	991.578	4.926	985.303	4.926	982.907	4.926	982.794	4.926	983.451	4.926	979.514	4.926	979.864
4.931	1132.31	4.931	1142.51	4.931	1142.68	4.931	1142.74	4.931	1142.84	4.931	1145.49	4.931	1195.16	4.931	1291.82	4.931	1292.28	4.931	1289.63	4.931	1288.68	4.931	1290.02	4.931	1216.84	4.931	1218.9	4.931	1003.1	4.931	988.114	4.931	986.027	4.931	984.272	4.931	985.806	4.931	981.237	4.931	978.71	4.931	975.924	4.931	976.429	4.931	971.712	4.931	972.634
4.937	1124.41	4.937	1135.1	4.937	1135.73	4.937	1136.06	4.937	1134.18	4.937	1140.15	4.937	1191.34	4.937	1287.46	4.937	1288.7	4.937	1284.54	4.937	1285.93	4.937	1283.31	4.937	1211.63	4.937	1216.15	4.937	1000.23	4.937	990.821	4.937	978.685	4.937	984.004	4.937	976.453	4.937	975.02	4.937	973.509	4.937	969.56	4.937	969.905	4.937	968.287	4.937	965.867
4.942	1121.81	4.942	1134.44	4.942	1137.21	4.942	1133.96	4.942	1130.13	4.942	1137.46	4.942	1191.12	4.942	1282.31	4.942	1285.54	4.942	1284.72	4.942	1281.03	4.942	1281.97	4.942	1209.15	4.942	1208.81	4.942	998.792	4.942	983.338	4.942	977.854	4.942	974.728	4.942	972.089	4.942	973.266	4.942	964.618	4.942	965.055	4.942	963.109	4.942	960.281	4.942	957.607
4.947	1117.17	4.947	1126.87	4.947	1132	4.947	1130.27	4.947	1127.72	4.947	1137.43	4.947	1188.46	4.947	1279.63	4.947	1281.26	4.947	1281.11	4.947	1277.31	4.947	1279.25	4.947	1212.57	4.947	1207.43	4.947	997.825	4.947	983.953	4.947	975.382	4.947	975.357	4.947	970.541	4.947	970.907	4.947	962.117	4.947	963.139	4.947	957.993	4.947	953.281	4.947	955.512
4.953	1119.03	4.953	1120.88	4.953	1124.01	4.953	1127.06	4.953	1128.28	4.953	1133.26	4.953	1186.1	4.953	1274.35	4.953	1274.23	4.953	1275.27	4.953	1277.14	4.953	1274.53	4.953	1203.78	4.953	1201.99	4.953	995.671	4.953	982.339	4.953	976.657	4.953	970.574	4.953	967.096	4.953	962.226	4.953	961.031	4.953	958.915	4.953	955.172	4.953	946.736	4.953	946.997
4.958	1113.55	4.958	1117.28	4.958	1119.61	4.958	1121.34	4.958	1125.13	4.958	1131.06	4.958	1181.72	4.958	1270.41	4.958	1275.5	4.958	1271.12	4.958	1273.74	4.958	1270.13	4.958	1205.64	4.958	1196.07	4.958	995.739	4.958	982.628	4.958	975.584	4.958	972.022	4.958	966.959	4.958	963.021	4.958	957.997	4.958	952.29	4.958	952.09	4.958	946.084	4.958	946.053
4.964	1107.24	4.964	1111.27	4.964	1114.62	4.964	1120.83	4.964	1117.75	4.964	1126.49	4.964	1181.09	4.964	1267.48	4.964	1270.69	4.964	1266.41	4.964	1268.19	4.964	1267.79	4.964	1199.08	4.964	1191.76	4.964	993.085	4.964	981.214	4.964	966.988	4.964	969.873	4.964	966.832	4.964	963.971	4.964	957.388	4.964	950.844	4.964	947.154	4.964	943.781	4.964	941.728
4.969	1106.64	4.969	1112	4.969	1112.88	4.969	1116.07	4.969	1118.84	4.969	1128.61	4.969	1177.55	4.969	1268.7	4.969	1268.11	4.969	1263.17	4.969	1268.12	4.969	1260.05	4.969	1195.43	4.969	1193.66	4.969	991.849	4.969	980.867	4.969	968.692	4.969	969.731	4.969	966.414	4.969	962.047	4.969	949.871	4.969	951.319	4.969	946.676	4.969	941.322	4.969	938.6
4.974	1098.18	4.974	1107.94	4.974	1111.1	4.974	1113.61	4.974	1114.49	4.974	1126.22	4.974	1178.81	4.974	1264.83	4.974	1264.46	4.974	1257.46	4.974	1257.18	4.974	1257.07	4.974	1193.93	4.974	1186.6	4.974	991.313	4.974	974.534	4.974	965.219	4.974	965.41	4.974	961.656	4.974	957.407	4.974	951.394	4.974	946.646	4.974	945.917	4.974	938.667	4.974	935.077
4.98	1097.23	4.98	1105.81	4.98	1110.68	4.98	1111.12	4.98	1117.51	4.98	1125.56	4.98	1176.41	4.98	1263.1	4.98	1258.51	4.98	1252.51	4.98	1255.38	4.98	1251.66	4.98	1186.74	4.98	1182.28	4.98	989.97	4.98	979.528	4.98	966.996	4.98	969.583	4.98	960.075	4.98	957.17	4.98	948.952	4.98	949.212	4.98	942.411	4.98	938.038	4.98	936.654
4.985	1091.96	4.985	1103.99	4.985	1111.07	4.985	1114.83	4.985	1113.94	4.985	1125.56	4.985	1175.85	4.985	1254.81	4.985	1256.35	4.985	1251.99	4.985	1250.27	4.985	1251.85	4.985	1191.71	4.985	1182.09	4.985	989.99	4.985	973.008	4.985	968.541	4.985	965.634	4.985	958.412	4.985	955.675	4.985	955.555	4.985	945.103	4.985	943.813	4.985	937.093	4.985	932.551
4.991	1092.37	4.991	1103.44	4.991	1108.89	4.991	1111.88	4.991	1113.99	4.991	1122.92	4.991	1171.95	4.991	1255.38	4.991	1250.96	4.991	1247.89	4.991	1250.86	4.991	1249.77	4.991	1185.36	4.991	1179.91	4.991	989.582	4.991	976.611	4.991	966.791	4.991	966.866	4.991	960.857	4.991	955.941	4.991	951.498	4.991	942.93	4.991	942.142	4.991	936.051	4.991	936.32
4.996	1092.83	4.996	1099.25	4.996	1107.41	4.996	1110.76	4.996	1111.12	4.996	1122.91	4.996	1174.62	4.996	1253.03	4.996	1246.65	4.996	1252.29	4.996	1247.58	4.996	1248.94	4.996	1185.14	4.996	1178.49	4.996	993.1	4.996	976.394	4.996	966.494	4.996	960.685	4.996	964.377	4.996	951.478	4.996	950.764	4.996	944.217	4.996	940.708	4.996	937.42	4.996	933.05
5.001	1095.24	5.001	1106.81	5.001	1110.03	5.001	1110.82	5.001	1115.62	5.001	1123.08	5.001	1172.56	5.001	1251.6	5.001	1251.97	5.001	1246.74	5.001	1243.2	5.001	1241.85	5.001	1183.26	5.001	1177.94	5.001	990.196	5.001	977.636	5.001	965.943	5.001	965.136	5.001	961.679	5.001	953.962	5.001	949.22	5.001	944.453	5.001	938.618	5.001	932.668	5.001	934.627
5.007	1097.37	5.007	1104.3	5.007	1105.68	5.007	1110.14	5.007	1113.05	5.007	1125.85	5.007	1171.56	5.007	1250.59	5.007	1242.17	5.007	1242.15	5.007	1237.22	5.007	1240.74	5.007	1181.31	5.007	1176.36	5.007	988	5.007	977.227	5.007	968.473	5.007	962.187	5.007	958.523	5.007	953.896	5.007	945.203	5.007	945.866	5.007	940.43	5.007	937.412	5.007	933.134
5.012	1097.58	5.012	1106.97	5.012	1107.61	5.012	1110.25	5.012	1117.08	5.012	1126.02	5.012	1175.95	5.012	1248.74	5.012	1245.84	5.012	1241.46	5.012	1236.68	5.012	1238.35	5.012	1178.43	5.012	1178.1	5.012	987.877	5.012	977.122	5.012	964.612	5.012	958.198	5.012	958.982	5.012	955.08	5.012	945.028	5.012	949.593	5.012	940.3	5.012	936.025	5.012	929.743
5.018	1099.08	5.018	1105.42	5.018	1105.97	5.018	1111.22	5.018	1116.05	5.018	1129.54	5.018	1178.77	5.018	1242.98	5.018	1237.88	5.018	1239.37	5.018	1234.4	5.018	1235.36	5.018	1178.89	5.018	1173.3	5.018	981.571	5.018	975.396	5.018	966.945	5.018	964	5.018	958.473	5.018	954.038	5.018	949.679	5.018	947.034	5.018	943.898	5.018	936.229	5.018	931.724
5.023	1097.04	5.023	1108.57	5.023	1107.96	5.023	1111.99	5.023	1121.95	5.023	1128.62	5.023	1175.1	5.023	1237.48	5.023	1234.4	5.023	1229.33	5.023	1228.38	5.023	1233.01	5.023	1172.56	5.023	1173.81	5.023	985.786	5.023	977.39	5.023	964.098	5.023	961.5	5.023	957.036	5.023	951.683	5.023	950.117	5.023	945.622	5.023	939.926	5.023	932.854	5.023	930.251
5.028	1098.95	5.028	1107.15	5.028	1108.27	5.028	1110.36	5.028	1119.91	5.028	1133.8	5.028	1178.98	5.028	1238.2	5.028	1232.38	5.028	1232.1	5.028	1224.16	5.028	1226.85	5.028	1166.2	5.028	1166.13	5.028	982.642	5.028	972.97	5.028	962.839	5.028	961.664	5.028	956.171	5.028	952.685	5.028	948.427	5.028	943.098	5.028	938.632	5.028	935.248	5.028	926.81
5.034	1095.49	5.034	1104.73	5.034	1107.08	5.034	1114.21	5.034	1121.21	5.034	1136.8	5.034	1180.51	5.034	1232.15	5.034	1228.49	5.034	1226.56	5.034	1219.03	5.034	1222.8	5.034	1166.57	5.034	1163.52	5.034	980.699	5.034	974.986	5.034	962.042	5.034	958.127	5.034	955.112	5.034	951.526	5.034	945.531	5.034	939.53	5.034	935.609	5.034	930.146	5.034	926.568
5.039	1099.3	5.039	1107.59	5.039	1111.18	5.039	1112.56	5.039	1127.2	5.039	1137.34	5.039	1181.8	5.039	1229.7	5.039	1225.64	5.039	1223	5.039	1217.35	5.039	1221.05	5.039	1162.27	5.039	1159.63	5.039	976.065	5.039	970.836	5.039	959.507	5.039	957.976	5.039	955.829	5.039	949.161	5.039	940.666	5.039	936.458	5.039	933.237	5.039	933.351	5.039	924.406
5.045	1104.13	5.045	1106.14	5.045	1114.83	5.045	1118.06	5.045	1126.01	5.045	1137.05	5.045	1183.67	5.045	1231.01	5.045	1222.78	5.045	1218.8	5.045	1216.66	5.045	1219.3	5.045	1162.96	5.045	1159.59	5.045	979.214	5.045	968.436	5.045	960.443	5.045	955.155	5.045	953.075	5.045	946.267	5.045	941.21	5.045	939.613	5.045	930.466	5.045	932.544	5.045	926.048
5.05	1100.5	5.05	1108.96	5.05	1118.76	5.05	1119.27	5.05	1130.23	5.05	1144.26	5.05	1181.03	5.05	1226.56	5.05	1215.27	5.05	1215.28	5.05	1207.34	5.05	1212.59	5.05	1156.49	5.05	1152.69	5.05	978.487	5.05	966.034	5.05	956.884	5.05	954.831	5.05	950.935	5.05	943.323	5.05	939.163	5.05	935.069	5.05	926.806	5.05	928.099	5.05	921.038
5.055	1108.04	5.055	1114.18	5.055	1125.75	5.055	1124.97	5.055	1134.18	5.055	1147.11	5.055	1186.86	5.055	1226.49	5.055	1213.18	5.055	1210.21	5.055	1209.87	5.055	1210.12	5.055	1151.67	5.055	1148.43	5.055	972.577	5.055	965.769	5.055	959.821	5.055	954.302	5.055	952.3	5.055	945.851	5.055	940.69	5.055	932.023	5.055	931.713	5.055	924.786	5.055	929.761
5.061	1110.6	5.061	1119.78	5.061	1125.84	5.061	1131.18	5.061	1135.75	5.061	1149.59	5.061	1188.56	5.061	1220.76	5.061	1208.67	5.061	1208.86	5.061	1205.11	5.061	1205.67	5.061	1150.55	5.061	1149.18	5.061	971.105	5.061	962.857	5.061	954.438	5.061	951.193	5.061	947.461	5.061	940.226	5.061	936.361	5.061	929.696	5.061	926.264	5.061	921.611	5.061	921.677
5.066	1111.37	5.066	1121.93	5.066	1132.28	5.066	1137.58	5.066	1137.9	5.066	1152.86	5.066	1191.16	5.066	1220.95	5.066	1207.66	5.066	1203.85	5.066	1208.13	5.066	1203.23	5.066	1151.46	5.066	1149.43	5.066	975.306	5.066	965.182	5.066	956.505	5.066	955.277	5.066	951.721	5.066	940.958	5.066	936.144	5.066	932.37	5.066	927.344	5.066	922.972	5.066	924.01
5.072	1117.68	5.072	1127.81	5.072	1136.47	5.072	1139.89	5.072	1145.6	5.072	1156.92	5.072	1194.3	5.072	1215.79	5.072	1203.96	5.072	1205.61	5.072	1200.11	5.072	1204.01	5.072	1148.01	5.072	1141.68	5.072	973.643	5.072	962.625	5.072	954.767	5.072	951.068	5.072	945.814	5.072	937.064	5.072	936.182	5.072	932.832	5.072	926.391	5.072	918.284	5.072	919.561
5.077	1121.9	5.077	1134.75	5.077	1137.28	5.077	1146.42	5.077	1151.44	5.077	1158.99	5.077	1198.86	5.077	1214.75	5.077	1203.99	5.077	1198.31	5.077	1198.62	5.077	1199.42	5.077	1149.26	5.077	1144.35	5.077	971.923	5.077	968.675	5.077	959.095	5.077	954.544	5.077	946.261	5.077	945.199	5.077	938.667	5.077	934.872	5.077	928.357	5.077	920.787	5.077	923.008
5.082	1127.71	5.082	1137.28	5.082	1143.03	5.082	1150.11	5.082	1155.81	5.082	1167.7	5.082	1199.68	5.082	1213.73	5.082	1200.27	5.082	1195.8	5.082	1194.33	5.082	1197.77	5.082	1142.3	5.082	1141.44	5.082	969.319	5.082	963.587	5.082	957.691	5.082	953.53	5.082	949.692	5.082	944.174	5.082	935.008	5.082	931.142	5.082	927.778	5.082	920.317	5.082	919.692
5.088	1134.68	5.088	1142.42	5.088	1147.6	5.088	1157.2	5.088	1164.99	5.088	1176.41	5.088	1206.54	5.088	1214.36	5.088	1196.37	5.088	1198.63	5.088	1197.14	5.088	1197.34	5.088	1146.39	5.088	1144.47	5.088	973.627	5.088	968.31	5.088	959.678	5.088	952.783	5.088	947.18	5.088	944.617	5.088	940.826	5.088	931.46	5.088	926.151	5.088	923.598	5.088	920.678
5.093	1143.83	5.093	1154.21	5.093	1153.26	5.093	1162.94	5.093	1170.62	5.093	1180.9	5.093	1210.42	5.093	1216.28	5.093	1199.06	5.093	1195.74	5.093	1191.09	5.093	1197.15	5.093	1139.42	5.093	1138.57	5.093	970.464	5.093	965.236	5.093	959.881	5.093	955.633	5.093	953.258	5.093	946.347	5.093	938.184	5.093	935.567	5.093	927.575	5.093	922.549	5.093	920.615
5.099	1145.02	5.099	1158.02	5.099	1160.44	5.099	1170.23	5.099	1173.64	5.099	1190.46	5.099	1218.62	5.099	1212.94	5.099	1192.78	5.099	1192.15	5.099	1192.5	5.099	1198.65	5.099	1142.03	5.099	1139.75	5.099	970.359	5.099	965.469	5.099	959.075	5.099	955.493	5.099	951.769	5.099	946.418	5.099	941.074	5.099	932.991	5.099	930.084	5.099	924.584	5.099	921.239
5.104	1153.58	5.104	1166.89	5.104	1173.45	5.104	1179.17	5.104	1186.56	5.104	1198.68	5.104	1222.69	5.104	1214.7	5.104	1191.7	5.104	1193.7	5.104	1192.34	5.104	1194.61	5.104	1143.76	5.104	1135.03	5.104	968.66	5.104	965.824	5.104	961.87	5.104	956.747	5.104	951.162	5.104	947.642	5.104	940.485	5.104	936.151	5.104	929.565	5.104	920.254	5.104	919.438
5.109	1160.43	5.109	1171.53	5.109	1175.14	5.109	1187.36	5.109	1191.87	5.109	1204.31	5.109	1224.03	5.109	1219.85	5.109	1188.74	5.109	1187.75	5.109	1187.97	5.109	1192.97	5.109	1137.33	5.109	1135.01	5.109	968.403	5.109	966.426	5.109	962.793	5.109	952.623	5.109	951.99	5.109	943.918	5.109	941.898	5.109	935.164	5.109	929.131	5.109	922.997	5.109	918.336
5.115	1170.91	5.115	1180.51	5.115	1187.88	5.115	1195.51	5.115	1204.28	5.115	1214.14	5.115	1234.65	5.115	1218.76	5.115	1187.08	5.115	1189.97	5.115	1189.96	5.115	1194.97	5.115	1140.48	5.115	1132.92	5.115	971.107	5.115	966.56	5.115	962.423	5.115	955.261	5.115	951.74	5.115	944.725	5.115	944.421	5.115	937.832	5.115	934.53	5.115	926.351	5.115	919.76
[truncated: 1,737 more rows]
[truncated: 6 more columns]
